# Supplementary material for: Multi-PGS enhances polygenic prediction by combining 937 polygenic scores
Source: Nat Commun. 2023 Aug 5;14:4702. doi: 10.1038/s41467-023-40330-w (PMC10404269; doi:10.1038/s41467-023-40330-w)
Supplement: Supplementary file 4 — Supplementary Data 1 [file 41467_2023_40330_MOESM4_ESM.csv]

GWAS_trait	id	GWAS_pubmedID	source	M_or	M_m	M_ldpred	k	h2_est	p_est
Relative sugar intake	phen1	32393786	Other public resources	11417548	1115102	1039923	30	4.11e-02	7.14e-03
Relative protein intake	phen2	32393786	Other public resources	11417548	1115102	1039911	30	2.54e-02	4.21e-03
Relative carbohydrate intake	phen3	32393786	Other public resources	11417548	1115102	1039907	30	4.01e-02	7.92e-03
General-risk-tolerance	phen4	30643258	Other public resources	11514381	1115155	1041767	30	5.13e-02	1.44e-02
Automobile speeding propensity	phen5	30643258	Other public resources	11514463	1115158	1039843	30	6.39e-02	1.54e-02
Drinks per week	phen6	30643258	Other public resources	11514936	1115154	1039827	30	6.92e-02	1.36e-02
Meta-analysis of ever smoker, which includes the UKB and the TAG Consortium GWAS	phen7	30643258	Other public resources	11514654	1115159	1036617	30	9.18e-02	2.02e-02
Number of sexual partners	phen8	30643258	Other public resources	11515109	1115156	1039827	30	9.78e-02	1.77e-02
First PC of the four risky behaviors	phen9	30643258	Other public resources	11514862	1115155	1039844	30	1.13e-01	1.69e-02
OCD	phen10	28761083	Other public resources	7939284	1110009	1040286	19	3.58e-01	3.39e-03
Cognitive performance (CP)	phen11	30038396	Other public resources	10098325	1108843	1033915	30	1.95e-01	1.89e-02
Body mass index	phen15	30124842	Other public resources	27380252	1118364	1039077	30	2.29e-01	3.52e-02
Waist-hip ratio	phen16	30124842	Other public resources	27375541	1118365	1041715	30	1.59e-01	2.62e-02
Body mass index	phen17	30124842	Other public resources	2336269	956579	900630	30	2.18e-01	3.41e-02
Height	phen18	30124843	Other public resources	2334001	955552	899654	30	6.29e-01	3.37e-02
AD	phen19	30617256	Other public resources	13309438	1118197	1036720	30	3.18e-02	4.80e-04
Childhood IQ	phen20	23358156	Other public resources	1380158	760999	720130	25	2.25e-01	5.17e-03
Insomnia	phen22	30804565	Other public resources	10862567	1075372	1009880	30	4.75e-02	1.33e-02
Morningness	phen23	30804565	Other public resources	10862567	1075372	1003997	30	1.22e-01	1.88e-02
Sleep duration	phen24	30804565	Other public resources	10862567	1075372	1003997	30	6.95e-02	1.54e-02
Ease of getting up	phen25	30804565	Other public resources	10862567	1075372	1004002	30	7.69e-02	1.68e-02
Daytime napping	phen26	30804565	Other public resources	10858884	1075372	1003921	30	2.14e-02	7.27e-03
Daytime dozing	phen27	30804565	Other public resources	10820721	1075372	1003888	29	1.25e-02	5.77e-03
Snoring	phen28	30804565	Other public resources	10862567	1075372	1007994	30	6.21e-02	1.44e-02
IQ	phen29	29942086	Other public resources	9295118	1109972	1033242	30	2.13e-01	2.50e-02
Neuroticism	phen30	27089182	Other public resources	6524432	1061974	856277	30	5.82e-02	7.94e-03
Depressed affect subcluster	phen33	29942085	Other public resources	10847150	1075372	1003990	30	9.37e-02	1.91e-02
Worry subcluster	phen34	29942085	Other public resources	10847150	1075372	1003988	30	9.14e-02	1.81e-02
AUDIT-total	phen37	30336701	Other public resources	8017302	1099767	1025236	30	8.87e-02	8.62e-03
AUDIT-C	phen38	30336701	Other public resources	8017302	1099767	1025238	30	7.83e-02	8.01e-03
AUDIT-P	phen39	30336701	Other public resources	8017302	1099767	1025236	30	5.86e-02	6.49e-03
Lifetime cannabis use	phen40	30150663	Other public resources	11535592	1113113	1040308	30	8.84e-02	1.04e-02
Cigs per day, continuous	phen41	20418890	Other public resources	2459118	1007351	930501	24	2.83e-02	1.15e-03
Log age-onset smoking, continuous	phen42	20418890	Other public resources	2457545	1007160	938400	9	1.46e-02	3.42e-03
Ever vs never smoked, discrete	phen43	20418890	Other public resources	2455846	1007302	929133	29	7.48e-02	8.54e-03
Asthma	phen45	29785011	Other public resources	6960182	1009769	931540	30	1.91e-01	3.54e-03
Allergy (hay fever, allergic rhinitis or eczema)	phen46	29785011	Other public resources	6940189	1006138	924820	30	1.29e-01	4.28e-03
EAGLE eczema consortium	phen48	26482879	Other public resources	11296420	1115629	1042871	26	1.07e-01	1.50e-03
Asthma (adult-onset)	phen49	30929738	Other public resources	1833917	239933	224363	30	3.00e-02	1.55e-02
Childhood-onset asthma	phen50	30929739	Other public resources	9020834	1108957	1037129	30	6.26e-02	2.79e-03
Asthma, hay fever (or allergic rhinitis) and eczema (or atopic dermatitis)	phen51	29083406	Other public resources	2156842	301346	282622	30	1.88e-02	3.61e-03
Preschool internalizing problems (INT)	phen53	24839885	Other public resources	2451671	1002033	937402	4	2.19e-01	7.95e-04
Recurrent depression	phen54	31926635	Other public resources	5389701	1009035	698360	30	1.12e-01	8.69e-03
ADHD	phen55	30478444	PGC without iPSYCH samples	7956203	1045679	987777	16	1.86e-01	3.62e-03
ASD	phen56	30804558	PGC without iPSYCH samples	9459732	1113228	1040308	27	2.36e-01	3.87e-03
AN	phen57	31308545	PGC without iPSYCH samples	8520663	1074812	1013572	30	2.60e-01	8.44e-03
SCZ PGC3	phen58	SCZ PUBMID	PGC without iPSYCH samples	14437150	1118443	1036178	30	4.55e-01	3.81e-02
BD PGC3	phen59	BD PUBMID	PGC without iPSYCH samples	7606701	1110731	1047642	30	2.12e-01	1.66e-02
MDD Howard	phen60	30718901	PGC without iPSYCH samples	6282030	1027027	969061	30	6.23e-02	2.13e-02
MDD PGC2	phen61	29700475	PGC without iPSYCH samples	13544713	1117553	1045462	30	7.47e-02	1.67e-02
Educational attainment (EA)	phen62	30038396	Other public resources	10101242	1108838	1037389	30	1.11e-01	2.52e-02
Cognitive skills	phen63	preprint	PGC without iPSYCH samples	7305956	1075564	1000099	30	9.73e-02	1.98e-02
Non-cognitive skills	phen64	preprint	PGC without iPSYCH samples	7305956	1075564	1000095	30	1.10e-01	1.64e-02
G factor (adult)	phen65	32895543	PGC without iPSYCH samples	7068746	1042016	969368	30	1.04e-01	1.73e-02
Cannabis use disorder	phen66	33096046	PGC without iPSYCH samples	6890886	1066203	999510	28	1.63e-02	6.00e-03
Left handedness	phen68	32989287	PGC without iPSYCH samples	7759413	1101977	1026530	30	3.04e-02	5.76e-03
Ambidexterity	phen69	32989287	PGC without iPSYCH samples	7347493	1100274	1027935	16	5.57e-03	3.23e-03
Headache	phen70	29397368	Other public resources	9304964	1108669	1034627	30	1.01e-01	1.12e-02
Hand grip strenght (right)	phen71	29313844	Other public resources	23777823	1116674	1040794	30	1.29e-01	2.47e-02
Hand grip strenght (left)	phen72	29313844	Other public resources	23777910	1116674	1040789	30	1.29e-01	2.62e-02
urine sodium excretion	phen73	31409800	Other public resources	23770657	1116674	1040791	30	6.96e-02	1.84e-02
salt added to food	phen74	32193382	Other public resources	23778620	1116674	1040793	30	8.02e-02	1.69e-02
eGFRcrea overall European ancestry	phen76	31152163	Other public resources	8885712	1116835	1041894	30	7.43e-02	6.02e-03
BUN overall European ancestry	phen77	31152164	Other public resources	8358026	1115294	1044158	30	6.67e-02	2.83e-03
CKD overall European ancestry	phen78	31152165	Other public resources	9162323	1116768	1041452	30	2.38e-02	4.03e-03
Breast cancer	GCST004988	29059683	gwas_catalog	11792358	1118368	1048037	30	2.49e-01	4.35e-03
Colorectal cancer	GCST008372	30104761	gwas_catalog	28146007	1118442	1041943	22	1.44e-01	1.51e-03
Endometrial cancer	GCST006464	30093612	gwas_catalog	9529047	1111784	1043176	28	1.65e-01	5.26e-03
Endometrial cancer (endometrioid histology)	GCST006465	30093612	gwas_catalog	9522790	1111675	1043240	28	2.22e-01	5.17e-03
Primary biliary cholangitis	GCST003129	26394269	gwas_catalog	1118849	1011230	988633	30	5.47e-01	7.27e-04
Prostate cancer	GCST006085	29892016	gwas_catalog	20370928	1117366	1046853	30	1.82e-01	1.74e-03
Thyroid cancer	GCST008371	30104761	gwas_catalog	28338944	1118442	1041896	4	1.71e-01	1.26e-04
Atrial fibrillation	GCST006414	30061737	gwas_catalog	34417366	1118443	1046217	30	1.15e-01	3.10e-03
Coronary heart disease	GCST000998	21378990	gwas_catalog	2420360	995530	933326	29	1.27e-01	5.66e-03
Heart failure	GCST009541	31919418	gwas_catalog	8281262	1109906	1039217	30	8.35e-03	5.67e-03
Diverticular disease	GCST008105	30661054	gwas_catalog	10113596	1110404	1036834	30	1.35e-01	6.23e-03
Irritable bowel syndrome	GCST006304	29626450	gwas_catalog	7268898	1070959	1002096	27	9.68e-03	4.13e-03
Gout	GCST008970	31578528	gwas_catalog	36737039	1118416	1043571	30	8.22e-03	3.56e-04
Type 2 diabetes	GCST006867	30054458	gwas_catalog	5053015	945742	895782	30	5.54e-02	8.01e-03
Age-related hearing impairment	GCST003763	27764096	gwas_catalog	7246752	1057923	992840	24	1.63e-01	3.61e-03
Carpal tunnel syndrome	GCST007581	30833571	gwas_catalog	8944547	1101820	1029877	30	2.13e-01	7.34e-03
Glaucoma	GCST008373	30104761	gwas_catalog	28286948	1118442	1041973	27	1.85e-01	1.54e-03
Glaucoma (multi-trait analysis)	GCST009722	31959993	gwas_catalog	7698182	1097896	1025010	30	5.30e-02	2.29e-03
Insomnia complaints	GCST004695	28604731	gwas_catalog	12444915	1114685	1039024	28	3.57e-02	3.11e-03
Alzheimer's disease (late onset)	GCST007511	30820047	gwas_catalog	8167685	1106728	1036235	30	1.06e-01	7.63e-05
Suffering from nerves	GCST006949	29500382	gwas_catalog	10846943	1075357	1003655	30	4.02e-02	1.15e-02
Focal epilepsy (lesion negative)	GCST007349	30531953	gwas_catalog	4988872	870657	824470	15	3.86e-01	6.56e-03
Amyotrophic lateral sclerosis (sporadic)	GCST004901	28931804	gwas_catalog	4986509	929828	874795	26	2.07e-01	7.29e-03
Depression	GCST010016	32231276	gwas_catalog	8968715	1102786	1025694	10	7.78e-02	3.23e-03
Depression (broad)	GCST005902	29662059	gwas_catalog	7641986	1101387	1029346	30	6.68e-02	1.30e-02
Depression or depression symptoms	GCST010015	32231276	gwas_catalog	8968715	1102786	1030315	29	6.50e-02	5.13e-03
Help-seeking from a GP	GCST010011	32231276	gwas_catalog	8968715	1102786	1030366	30	6.61e-02	1.36e-02
Help-seeking from a GP (without major depressive disorder symptoms)	GCST010014	32231276	gwas_catalog	8968715	1102786	1030347	21	3.66e-02	1.61e-03
Help-seeking from a psychiatrist	GCST010012	32231276	gwas_catalog	8968715	1102786	1030350	30	7.43e-02	8.04e-03
Major depressive disorder	GCST009979	31969693	gwas_catalog	7790497	1112842	898500	30	9.16e-02	8.10e-03
Major depressive disorder (ICD-10 coded)	GCST005903	29662059	gwas_catalog	7658352	1103421	1031137	23	1.05e-01	4.20e-03
Major depressive disorder (lifetime with recurrence)	GCST010010	32231276	gwas_catalog	8968715	1102786	1030401	30	1.42e-01	5.41e-03
Major depressive disorder (lifetime)	GCST010009	32231276	gwas_catalog	8968715	1102786	1030433	30	1.12e-01	6.35e-03
Major depressive disorder (probable)	GCST005904	29662059	gwas_catalog	7666894	1104449	1032012	25	3.92e-02	4.34e-03
Major depressive disorder in trauma-unexposed individuals	GCST009981	31969693	gwas_catalog	7790497	1112842	971242	9	6.58e-02	2.47e-03
Major depressive disorder symptoms (low mood or anhedonia)	GCST010013	32231276	gwas_catalog	8968715	1102786	1030367	29	7.66e-02	5.96e-03
Adolescent idiopathic scoliosis	GCST006902	30395268	gwas_catalog	3287821	677559	570306	25	8.14e-01	2.17e-02
Asthma (adult onset)	GCST008918	31619474	gwas_catalog	5281004	677875	641619	30	9.19e-02	6.55e-03
Asthma (moderate or severe)	GCST006911	30552067	gwas_catalog	33771858	1107713	1025978	30	3.53e-01	2.56e-03
Chronic kidney disease	GCST008065	31152163	gwas_catalog	9162323	1116768	1041452	30	2.38e-02	4.00e-03
Osteoarthritis (hospital diagnosed)	GCST005814	29559693	gwas_catalog	16468597	1107812	1039553	28	7.40e-02	4.30e-03
Osteoarthritis (self-reported)	GCST005811	29559693	gwas_catalog	16499239	1106801	1038561	29	6.19e-02	4.42e-03
Osteoarthritis of the hip (hospital diagnosed)	GCST005810	29559693	gwas_catalog	16122076	1112369	1036482	9	9.26e-02	6.77e-04
Osteoarthritis of the knee (hospital diagnosed)	GCST005813	29559693	gwas_catalog	16309199	1110578	1042073	17	5.51e-02	2.31e-03
Birth weight	GCST005146	27680694	gwas_catalog	22434433	1118387	1043664	30	1.18e-01	6.36e-03
Body fat percentage	GCST007064	30593698	gwas_catalog	7794483	1113300	1041143	26	1.65e-02	4.35e-02
Height	GCST006901	30124842	gwas_catalog	2334001	955552	899654	30	6.29e-01	3.37e-02
Heart rate	GCST001969	23583979	gwas_catalog	2516789	992986	934198	30	9.18e-02	3.69e-03
Heart rate increase in response to exercise	GCST005845	29497042	gwas_catalog	14651149	1118441	1042117	30	3.00e-02	5.19e-03
Heart rate response to recovery post exercise (10 sec)	GCST005846	29497042	gwas_catalog	14651149	1118441	1042121	30	2.29e-02	2.33e-03
Heart rate response to recovery post exercise (20 sec)	GCST005847	29497042	gwas_catalog	14651149	1118441	1042129	30	2.66e-02	3.39e-03
Heart rate response to recovery post exercise (30 sec)	GCST005850	29497042	gwas_catalog	14651149	1118441	1042131	30	2.76e-02	3.53e-03
Heart rate response to recovery post exercise (40 sec)	GCST005849	29497042	gwas_catalog	14651149	1118441	1042124	30	2.78e-02	3.42e-03
Heart rate response to recovery post exercise (50 sec)	GCST005848	29497042	gwas_catalog	14651149	1118441	1042128	30	2.70e-02	3.37e-03
Heart rate variability traits (pvRSA/HF)	GCST004732	28613276	gwas_catalog	2532811	1055939	989144	24	3.80e-02	2.02e-04
Heart rate variability traits (RMSSD)	GCST004733	28613276	gwas_catalog	2534714	1056790	994279	26	6.91e-02	4.38e-04
Heart rate variability traits (SDNN)	GCST004734	28613276	gwas_catalog	2555913	1060414	990844	25	6.70e-02	5.55e-04
Body surface area-indexed left ventricular end-diastolic volume	GCST010128	32382064	gwas_catalog	14530025	1118436	1042292	30	2.17e-01	4.85e-03
Left ventricular end-diastolic volume	GCST010131	32382064	gwas_catalog	14528279	1118437	1042287	30	2.68e-01	5.43e-03
Left ventricular ejection fraction	GCST010125	32382064	gwas_catalog	14528279	1118437	1042274	30	1.89e-01	2.41e-03
Left ventricular mass	GCST009396	31554410	gwas_catalog	6989573	1012898	949641	29	1.98e-01	3.38e-03
Left ventricular mass to end-diastolic volume ratio	GCST009393	31554410	gwas_catalog	6989560	1012886	949636	27	1.91e-01	2.13e-03
Body surface area-indexed left ventricular stroke volume	GCST010126	32382064	gwas_catalog	14530025	1118436	1042282	30	1.79e-01	4.65e-03
Left ventricular stroke volume	GCST010129	32382064	gwas_catalog	14528279	1118437	1042281	30	2.15e-01	5.42e-03
Myocardial fractal dimension (slice 1)	GCST90000287	32814899	gwas_catalog	13415263	1117858	1041977	16	1.16e-01	2.48e-03
Myocardial fractal dimension (slice 2)	GCST90000288	32814899	gwas_catalog	13415263	1117858	1041975	24	1.17e-01	1.35e-03
Myocardial fractal dimension (slice 3)	GCST90000289	32814899	gwas_catalog	13415263	1117858	1041975	26	1.55e-01	1.19e-03
Myocardial fractal dimension (slice 4)	GCST90000290	32814899	gwas_catalog	13415263	1117858	1041978	26	1.53e-01	1.15e-03
Myocardial fractal dimension (slice 5)	GCST90000291	32814899	gwas_catalog	13415263	1117858	1041980	28	2.07e-01	1.86e-03
Myocardial fractal dimension (slice 6)	GCST90000292	32814899	gwas_catalog	13415263	1117858	1041979	29	2.18e-01	1.85e-03
Myocardial fractal dimension (slice 7)	GCST90000293	32814899	gwas_catalog	13415263	1117858	1041975	28	2.06e-01	2.08e-03
Myocardial fractal dimension (slice 8)	GCST90000294	32814899	gwas_catalog	13415263	1117858	1041975	26	1.88e-01	2.29e-03
Myocardial fractal dimension (slice 9)	GCST90000295	32814899	gwas_catalog	13415263	1117858	1041975	9	1.02e-01	1.97e-03
Body surface area-indexed left ventricular end-systolic volume	GCST010127	32382064	gwas_catalog	14530025	1118436	1042294	30	2.04e-01	2.70e-03
Left ventricular end-systolic volume	GCST010130	32382064	gwas_catalog	14528279	1118437	1042292	30	2.57e-01	3.70e-03
PR interval	GCST010320	32439900	gwas_catalog	10731477	1116760	1046402	30	1.43e-01	3.19e-03
Eosinophil counts	GCST004606	27863252	gwas_catalog	29485759	1118218	1042065	30	1.56e-01	1.97e-03
Eosinophil percentage of granulocytes	GCST004617	27863252	gwas_catalog	29482376	1118218	1042058	30	1.41e-01	1.92e-03
Eosinophil percentage of white cells	GCST004600	27863252	gwas_catalog	29483746	1118218	1042060	30	1.48e-01	1.93e-03
Red blood cell count	GCST004601	27863252	gwas_catalog	29486177	1118218	1042084	30	1.82e-01	2.65e-03
Granulocyte count	GCST004614	27863252	gwas_catalog	29481601	1118218	1042053	30	1.38e-01	2.39e-03
Granulocyte percentage of myeloid white cells	GCST004608	27863252	gwas_catalog	29480509	1118218	1042042	30	1.64e-01	1.57e-03
Hematocrit	GCST004604	27863252	gwas_catalog	29484426	1118218	1042070	30	1.29e-01	2.75e-03
Hemoglobin concentration	GCST004615	27863252	gwas_catalog	29483564	1118218	1042063	30	1.33e-01	2.56e-03
White blood cell count	GCST004610	27863252	gwas_catalog	29485724	1118218	1042070	30	1.59e-01	3.00e-03
Lymphocyte counts	GCST004627	27863252	gwas_catalog	29484106	1118218	1042055	30	1.60e-01	2.74e-03
Lymphocyte percentage of white cells	GCST004632	27863252	gwas_catalog	29483866	1118218	1042052	30	1.22e-01	2.74e-03
Mean corpuscular hemoglobin	GCST004630	27863252	gwas_catalog	29482665	1118218	1042072	30	2.49e-01	1.32e-03
Mean corpuscular hemoglobin concentration	GCST004605	27863252	gwas_catalog	29486070	1118218	1042065	30	8.45e-02	7.84e-04
Monocyte count	GCST004625	27863252	gwas_catalog	29482454	1118218	1042063	30	2.09e-01	2.05e-03
Monocyte percentage of white cells	GCST004609	27863252	gwas_catalog	29481677	1118218	1042053	30	1.86e-01	1.60e-03
Myeloid white cell count	GCST004626	27863252	gwas_catalog	29478559	1118218	1042061	30	1.43e-01	2.54e-03
Neutrophil count	GCST004629	27863252	gwas_catalog	29481373	1118218	1042054	30	1.35e-01	2.35e-03
Neutrophil percentage of granulocytes	GCST004623	27863252	gwas_catalog	29482650	1118218	1042056	30	1.29e-01	1.81e-03
Neutrophil percentage of white cells	GCST004633	27863252	gwas_catalog	29482828	1118218	1042044	30	1.15e-01	2.55e-03
Platelet distribution width	GCST004616	27863252	gwas_catalog	29461105	1117937	1041800	30	1.77e-01	1.38e-03
Plateletcrit	GCST004607	27863252	gwas_catalog	29463315	1118218	1042057	30	2.19e-01	2.53e-03
High light scatter reticulocyte count	GCST004611	27863252	gwas_catalog	29480430	1118218	1042073	30	1.75e-01	1.58e-03
High light scatter reticulocyte percentage of red cells	GCST004612	27863252	gwas_catalog	29480170	1118218	1042075	30	1.76e-01	1.49e-03
Immature fraction of reticulocytes	GCST004628	27863252	gwas_catalog	29479929	1118208	1042047	30	1.30e-01	1.12e-03
Reticulocyte count	GCST004622	27863252	gwas_catalog	29479992	1118216	1042066	30	1.79e-01	1.63e-03
Reticulocyte fraction of red cells	GCST004619	27863252	gwas_catalog	29480520	1118210	1042062	30	1.78e-01	1.44e-03
Sum basophil neutrophil counts	GCST004620	27863252	gwas_catalog	29480759	1118218	1042053	30	1.35e-01	2.34e-03
Sum eosinophil basophil counts	GCST004624	27863252	gwas_catalog	29485063	1118218	1042063	30	1.49e-01	1.97e-03
Sum neutrophil eosinophil counts	GCST004613	27863252	gwas_catalog	29482518	1118218	1042052	30	1.37e-01	2.38e-03
White blood cell count (basophil)	GCST004618	27863252	gwas_catalog	29484325	1118212	1042050	30	6.40e-02	1.23e-03
Basophil percentage of granulocytes	GCST004634	27863252	gwas_catalog	29481035	1118207	1042034	30	4.93e-02	8.01e-04
Basophil percentage of white cells	GCST004631	27863252	gwas_catalog	29483704	1118203	1042039	30	4.82e-02	6.74e-04
C-reactive protein levels	GCST009777	31900758	gwas_catalog	8927042	1110177	720912	30	2.62e-01	1.66e-02
HDL cholesterol levels	GCST004232	28334899	gwas_catalog	2227639	930358	681023	24	3.82e-01	4.84e-03
LDL cholesterol levels	GCST004233	28334899	gwas_catalog	2227829	930420	683161	23	3.33e-01	6.04e-03
Low density lipoprotein cholesterol levels	GCST90002412	32493714	gwas_catalog	16759647	1114053	1037965	30	3.04e-01	4.09e-03
Agreeableness	GCST006329	21173776	gwas_catalog	2305461	964791	910409	4	1.46e-02	1.50e-03
Alcohol consumption (drinks per week)	GCST007328	30643258	gwas_catalog	11514936	1115154	1039827	30	6.92e-02	1.35e-02
Anxiety/tension (special factor of neuroticism)	GCST007710	30867560	gwas_catalog	18485882	1115610	735887	30	5.73e-02	1.57e-02
Male-pattern baldness	GCST007020	30573740	gwas_catalog	19123862	1079082	1007468	30	4.05e-01	5.74e-03
Blood urea nitrogen levels	GCST008063	31152163	gwas_catalog	8358026	1115294	1044158	30	6.69e-02	2.86e-03
Morning person	GCST007565	30696823	gwas_catalog	11977376	1115707	1039921	30	1.16e-01	1.85e-02
Smoking behaviour (cigarettes smoked per day)	GCST007459	30643251	gwas_catalog	12003613	1115660	1045717	30	5.20e-02	3.90e-03
Cognitive performance	GCST006572	30038396	gwas_catalog	10098325	1108843	1033915	30	1.95e-01	1.90e-02
Conscientiousness	GCST006326	21173776	gwas_catalog	2305682	964844	910351	11	6.18e-02	1.60e-03
Depressive symptoms	GCST007340	30643256	gwas_catalog	4982474	915200	866565	30	4.13e-02	2.28e-02
Family history of Alzheimer's disease	GCST005921	29777097	gwas_catalog	7350603	1102512	725819	30	1.25e-02	4.12e-05
Maternal history of Alzheimer's disease	GCST005923	29777097	gwas_catalog	7350603	1102512	725807	30	2.58e-02	1.76e-05
Paternal history of Alzheimer's disease	GCST005920	29777097	gwas_catalog	7350603	1102512	725902	25	1.89e-02	1.30e-05
Feeling fed-up	GCST006947	29500382	gwas_catalog	10846943	1075357	1003655	30	6.82e-02	1.70e-02
Feeling hurt	GCST006951	29500382	gwas_catalog	10846943	1075357	1003655	30	6.04e-02	1.48e-02
Feeling miserable	GCST006943	29500382	gwas_catalog	10846943	1075357	1003655	30	5.97e-02	1.49e-02
Feeling nervous	GCST006948	29500382	gwas_catalog	10846943	1075357	1003655	30	6.31e-02	1.51e-02
Feeling tense	GCST006952	29500382	gwas_catalog	10846943	1075357	1003655	30	5.10e-02	1.31e-02
Lung function (FEV1/FVC)	GCST007431	30804560	gwas_catalog	19814168	1115992	1042810	30	1.55e-01	7.07e-03
FEV1	GCST007432	30804560	gwas_catalog	19814083	1115992	1043213	30	1.57e-01	1.38e-02
Gestational weight gain (maternal effect)	GCST005033	28990592	gwas_catalog	2408704	985231	923685	16	1.30e-01	3.38e-03
Estimated glomerular filtration rate	GCST008058	31152163	gwas_catalog	8276454	1115932	1007368	30	9.47e-02	1.52e-02
Feeling guilty	GCST006945	29500382	gwas_catalog	10846943	1075357	1003655	30	4.94e-02	1.36e-02
Insomnia symptoms (never/rarely vs. sometimes/usually)	GCST007387	30804566	gwas_catalog	14661601	1118373	1042086	30	8.50e-02	1.59e-02
Modified Stumvoll Insulin Sensitivity Index	GCST005178	27416945	gwas_catalog	2423410	1005702	943004	11	7.12e-02	2.71e-03
Irritable mood	GCST006941	29500382	gwas_catalog	10846943	1075357	1003655	30	6.15e-02	1.48e-02
Fat-free mass	GCST007063	30593698	gwas_catalog	7794483	1113300	1041132	30	5.79e-02	1.50e-01
Driving (hours per day)	GCST010086	32317632	gwas_catalog	19400299	1118441	1041941	30	3.25e-02	1.04e-02
Leisure sedentary behaviour (television watching)	GCST010084	32317632	gwas_catalog	19400292	1118441	1041998	30	1.44e-01	2.50e-02
Feeling lonely	GCST006942	29500382	gwas_catalog	10846943	1075357	1003655	30	3.55e-02	1.22e-02
Loneliness	GCST006923	29970889	gwas_catalog	7745443	1110423	1036861	30	6.52e-02	1.30e-02
Loneliness (MTAG)	GCST006924	29970889	gwas_catalog	7723212	1110162	1034540	30	3.73e-02	1.09e-02
Experiencing mood swings	GCST006944	29500382	gwas_catalog	10846943	1075357	1003655	30	6.75e-02	1.63e-02
General factor of neuroticism	GCST007709	30867560	gwas_catalog	18485882	1115610	736025	30	1.04e-01	2.19e-02
Neurociticism	GCST006940	29500382	gwas_catalog	10846943	1075357	1003655	30	1.09e-01	2.07e-02
Neuroticism	GCST007339	30643256	gwas_catalog	4982474	915200	866535	30	8.36e-02	2.28e-02
Openness	GCST000922	21173776	gwas_catalog	2305640	964889	910501	6	6.68e-02	1.87e-03
Parental extreme longevity (95 years and older)	GCST003395	27015805	gwas_catalog	9583642	1095050	1023128	5	3.75e-01	3.02e-03
Parental lifespan	GCST009890	30642433	gwas_catalog	9085648	1117203	1043207	30	2.87e-02	1.21e-02
Parental longevity (both parents in top 10%)	GCST006698	29227965	gwas_catalog	11516100	1071959	999166	30	3.20e-01	7.51e-03
Parental longevity (combined parental age at death)	GCST006702	29227965	gwas_catalog	11516096	1071961	999226	30	5.10e-02	1.00e-02
Parental longevity (combined parental attained age, Martingale residuals)	GCST006697	29227965	gwas_catalog	11521815	1071973	999233	30	4.52e-02	1.27e-02
Parental longevity (father's age at death)	GCST006700	29227965	gwas_catalog	11519488	1071971	999225	30	3.01e-02	9.61e-03
Parental longevity (father's attained age)	GCST006701	29227965	gwas_catalog	11521579	1071970	999237	30	3.80e-02	1.27e-02
Parental longevity (mother's age at death)	GCST006699	29227965	gwas_catalog	11517079	1071965	999214	30	3.26e-02	9.33e-03
Parental longevity (mother's attained age)	GCST006696	29227965	gwas_catalog	11522251	1071973	999231	30	2.79e-02	1.02e-02
Peak expiratory flow	GCST007430	30804560	gwas_catalog	14903702	1115993	1042458	30	1.23e-01	7.06e-03
Accelerometer-based physical activity measurement (average acceleration)	GCST006099	29899525	gwas_catalog	11826775	1118301	1042130	30	1.42e-01	1.07e-02
Accelerometer-based physical activity measurement (fraction of time with accelerations >425 milli-gravities)	GCST006079	29899525	gwas_catalog	11826725	1118305	1042125	30	1.07e-01	9.10e-03
Moderate to vigorous physical activity levels	GCST006097	29899525	gwas_catalog	11838639	1118318	1042109	30	4.73e-02	1.26e-02
Physical activity (moderate intensity activity duration)	GCST006915	30531941	gwas_catalog	9770928	1110860	1037258	27	5.75e-02	5.37e-03
Physical activity (overall physical activity time)	GCST006912	30531941	gwas_catalog	9770928	1110860	1037276	30	1.44e-01	1.10e-02
Physical activity (walking duration)	GCST007110	30531941	gwas_catalog	9770928	1110860	1037259	30	7.23e-02	6.78e-03
Sedentary behaviour duration	GCST006913	30531941	gwas_catalog	9770928	1110860	1037261	30	1.01e-01	7.85e-03
Vigorous physical activity	GCST006098	29899525	gwas_catalog	11834614	1118307	1042096	30	6.23e-02	1.17e-02
Urinary potassium excretion	GCST008648	31409800	gwas_catalog	8776510	1116708	1042031	30	4.30e-02	1.28e-02
Refractive error (age-at-onset of spectacle wearing-inferred)	GCST009520	31670792	gwas_catalog	10417985	1115749	1041069	30	1.26e-01	9.73e-03
Refractive error (autorefraction measured)	GCST009521	31670792	gwas_catalog	10417985	1115749	1041176	30	3.47e-01	8.19e-03
Number of sexual partners	GCST007326	30643258	gwas_catalog	11515109	1115156	1039827	30	9.78e-02	1.77e-02
Sleep duration (long sleep)	GCST007560	30846698	gwas_catalog	14661601	1118373	1042068	30	8.38e-02	8.34e-03
Sleep duration (oversleepers)	GCST006685	27494321	gwas_catalog	16762749	1102040	1027312	16	8.30e-02	3.92e-03
Sleep duration (short sleep)	GCST007559	30846698	gwas_catalog	14661601	1118373	1042076	30	6.93e-02	1.39e-02
Sleep duration (undersleepers)	GCST006686	27494321	gwas_catalog	16761229	1102041	1027303	28	6.23e-02	6.79e-03
Smoking initiation (ever regular vs never regular)	GCST007474	30643251	gwas_catalog	11733344	1102177	1034054	30	3.48e-02	8.99e-03
Snoring	GCST009761	32060260	gwas_catalog	11010167	1116424	1041930	30	6.06e-02	1.36e-02
Regular attendance at a gym or sports club	GCST006920	29970889	gwas_catalog	7745421	1110431	1036866	30	4.27e-02	1.31e-02
Regular attendance at a pub or social club	GCST006921	29970889	gwas_catalog	7745421	1110431	1036872	30	4.74e-02	1.29e-02
Regular attendance at a religious group	GCST006922	29970889	gwas_catalog	7745421	1110431	1036869	30	1.04e-01	1.60e-02
Urinary sodium excretion	GCST008647	31409800	gwas_catalog	8776507	1116707	1042048	30	7.31e-02	1.77e-02
Left planum temporale grey matter volume	GCST009460	31887566	gwas_catalog	15120452	1117353	1041393	28	2.51e-01	4.53e-03
Planum temporale asymmetry index	GCST009459	31887566	gwas_catalog	15120452	1117353	1041398	7	6.81e-02	1.23e-03
Right planum temporale grey matter volume	GCST009458	31887566	gwas_catalog	15120452	1117353	1041396	28	2.38e-01	4.10e-03
Trauma exposure	GCST009982	31969693	gwas_catalog	7790497	1112842	881720	30	1.12e-01	9.35e-03
Trauma exposure in major depressive disorder-negative individuals	GCST009984	31969693	gwas_catalog	7790497	1112842	958030	20	9.88e-02	4.02e-03
Urate levels	GCST008972	31578528	gwas_catalog	38962994	1118416	982201	30	1.68e-01	6.26e-03
Urinary albumin-to-creatinine ratio	GCST009640	31630189	gwas_catalog	12079899	1115624	1042455	30	5.52e-02	1.15e-02
Lung function (FVC)	GCST007429	30804560	gwas_catalog	19815284	1115993	1043006	30	1.54e-01	1.57e-02
Vitamin D levels	GCST005367	29343764	gwas_catalog	2514512	1066213	966863	30	9.75e-02	1.47e-03
Life satisfaction	GCST007337	30643256	gwas_catalog	4982474	915200	838724	30	3.36e-01	1.17e-02
Positive affect	GCST007338	30643256	gwas_catalog	4982474	915200	854557	30	9.03e-02	1.89e-02
White matter hyperintensity volume	GCST007305	30659137	gwas_catalog	7332218	1100693	1030296	19	2.06e-01	2.23e-03
White matter integrity (fractional anisotropy)	GCST010102	32358547	gwas_catalog	9735097	1109852	1036458	11	1.15e-01	1.71e-02
White matter integrity (mean diffusivity)	GCST010103	32358547	gwas_catalog	9735314	1109836	1036432	26	1.59e-01	2.00e-02
Feeling worry	GCST006950	29500382	gwas_catalog	10846943	1075357	1003655	30	7.36e-02	1.66e-02
Worry	GCST006478	29942085	gwas_catalog	10847150	1075372	1003988	30	9.14e-02	1.82e-02
Worry too long after an embarrassing experience	GCST006946	29500382	gwas_catalog	10846943	1075357	1003655	30	6.22e-02	1.53e-02
Worry/vulnerability (special factor of neuroticism)	GCST007708	30867560	gwas_catalog	18485882	1115610	724866	30	4.63e-02	1.27e-02
Extraversion	GCST003120	26362575	gwas_catalog	6941603	1079713	1009844	20	5.15e-02	5.49e-03
Intelligence	GCST006250	29942086	gwas_catalog	9295118	1109972	1033998	30	2.12e-01	2.80e-02
Intelligence (childhood)	GCST001837	23358156	gwas_catalog	1380158	760999	720130	27	2.26e-01	5.17e-03
General risk tolerance	GCST007322	30643258	gwas_catalog	11514381	1115155	1041767	30	2.54e-02	1.43e-02
Risk-taking tendency (4-domain principal component model)	GCST007323	30643258	gwas_catalog	11514862	1115155	1039844	30	1.13e-01	1.71e-02
Smoking status (ever vs never smokers)	GCST007327	30643258	gwas_catalog	11514654	1115159	1036617	30	9.17e-02	2.01e-02
Smoking cessation	GCST007460	30643251	gwas_catalog	12197133	1115491	1046688	30	1.70e-02	4.24e-03
Age of smoking initiation	GCST007458	30643251	gwas_catalog	11983806	1115660	1046333	30	3.73e-02	7.53e-03
Urinary albumin excretion	GCST006586	30220432	gwas_catalog	11709857	1115411	1039713	30	4.74e-02	9.54e-03
Ambidextrousness	GCST007593	30980028	gwas_catalog	9859367	1105911	1033160	21	8.44e-02	2.99e-03
Handedness (Left-handed vs. non-left-handed)	GCST007592	30980028	gwas_catalog	15053982	1113988	1038508	30	5.05e-02	5.77e-03
Handedness (Right-handed vs. non-right-handed)	GCST007594	30980028	gwas_catalog	15053982	1113988	1038509	30	4.61e-02	6.22e-03
Household income	GCST009523	31844048	gwas_catalog	7651458	1104556	726406	30	7.04e-02	1.84e-02
Heavy menstrual bleeding	GCST009157	31649266	gwas_catalog	15315894	1117801	1041945	16	7.95e-02	2.73e-03
Multisite chronic pain	GCST008512	31194737	gwas_catalog	9926106	1115998	1041050	30	7.82e-02	1.80e-02
Alzheimer's disease or family history of Alzheimer's disease	GCST007320	30617256	gwas_catalog	13309438	1118197	1036720	30	3.17e-02	4.83e-04
Glomerular filtration rate in diabetics (creatinine)	GCST003373	26831199	gwas_catalog	2197001	925563	874432	6	9.79e-02	1.92e-03
Glomerular filtration rate in non diabetics (creatinine)	GCST003401	26831199	gwas_catalog	2198287	926419	874438	30	1.08e-01	3.76e-03
Major depressive disorder in trauma exposed individuals	GCST009980	31969693	gwas_catalog	7790497	1112842	859450	12	9.49e-02	3.54e-03
Modified Stumvoll Insulin Sensitivity Index (model adjusted for BMI)	GCST003658	27416945	gwas_catalog	2423397	1005695	941106	14	8.18e-02	1.15e-03
Offspring birth weight	GCST005314	29309628	gwas_catalog	8741106	1107250	1034653	30	9.54e-02	4.75e-03
Osteoarthritis of the hip or knee (hospital diagnosed)	GCST005812	29559693	gwas_catalog	16396089	1109395	1041035	22	6.56e-02	2.81e-03
Trauma exposure in major depressive disorder	GCST009983	31969693	gwas_catalog	7790497	1112842	865125	15	8.66e-02	3.08e-03
Uterine fibroids and heavy menstrual bleeding	GCST009156	31649266	gwas_catalog	15316529	1117801	1041947	13	1.16e-01	1.22e-03
Educational attainment	GA53	27225129	GWASAtlas	8146840	1109628	907965	30	7.45e-02	1.23e-02
Subjective well being	GA54	27089181	GWASAtlas	2268674	957911	901040	30	4.31e-02	1.37e-02
Depressive symptoms	GA56	27089181	GWASAtlas	6524474	1061977	852089	30	5.09e-02	8.28e-03
Insulin sensitivity index	GA64	27416945	GWASAtlas	2423410	1005702	943004	10	6.02e-02	1.59e-03
Insulin sensitivity index	GA65	27416945	GWASAtlas	2423397	1005695	941106	16	8.87e-02	1.23e-03
Body Mass Index	GA90	26604143	GWASAtlas	2432482	1003108	940757	30	2.21e-01	3.48e-03
Birth length	GA93	25281659	GWASAtlas	2177269	928954	872610	21	1.53e-01	4.11e-03
Body Mass Index	GA149	26426971	GWASAtlas	2407668	981226	924581	30	1.22e-01	5.22e-03
Body Mass Index	GA150	26426971	GWASAtlas	2407629	981225	924620	30	1.52e-01	3.43e-03
Waist-hip ratio	GA151	26426971	GWASAtlas	2366560	968590	913459	23	7.67e-02	3.18e-03
Waist-hip ratio	GA152	26426971	GWASAtlas	2366524	968590	913069	15	6.32e-02	1.64e-03
Hip circumference	GA165	25673412	GWASAtlas	2457882	1000898	940846	30	7.15e-02	1.41e-03
Intelligence	GA209	28530673	GWASAtlas	12104294	1114359	1043145	30	2.03e-01	1.25e-02
Alcohol intake	GA1213	27911795	GWASAtlas	2462742	1007013	944608	26	6.06e-02	5.10e-03
Alcohol intake	GA1214	27911795	GWASAtlas	2453474	1005305	944499	25	1.17e-01	4.97e-03
Alcohol intake	GA1215	27911795	GWASAtlas	2458827	1006462	944216	11	4.11e-02	2.86e-03
Alcohol intake	GA1216	27911795	GWASAtlas	2479615	1010243	895695	3	3.04e-03	3.57e-04
Alcohol intake	GA1217	27911795	GWASAtlas	2457015	1006996	945367	4	3.37e-02	1.67e-03
Alcohol intake	GA1218	27911795	GWASAtlas	2477318	1009901	895353	6	1.63e-02	6.84e-04
Height	GA3187	31427789	GWASAtlas	10599054	1075357	1003950	30	7.06e-01	4.18e-02
Pulse rate	GA3188	31427789	GWASAtlas	10534620	1075357	1003959	30	1.38e-01	9.36e-03
Number of self-reported cancers	GA3189	31427789	GWASAtlas	10599054	1075357	1003947	26	8.82e-03	1.50e-03
Number of self-reported non-cancer illnesses	GA3190	31427789	GWASAtlas	10599054	1075357	1003940	30	7.66e-02	1.86e-02
Number of treatments/medications taken	GA3191	31427789	GWASAtlas	10599054	1075357	1003942	30	8.15e-02	1.79e-02
Length of time at current address	GA3192	31427789	GWASAtlas	10599054	1075357	1003934	30	3.41e-02	1.09e-02
Number in household	GA3193	31427789	GWASAtlas	10599054	1075357	1003929	22	1.00e-02	5.23e-03
Number of vehicles in household	GA3194	31427789	GWASAtlas	10599054	1075357	1003948	30	2.47e-02	9.09e-03
Household income	GA3195	31427789	GWASAtlas	10456754	1075357	1003955	30	8.54e-02	2.08e-02
Time employed in main current job	GA3196	31427789	GWASAtlas	10005931	1075357	1003954	23	1.41e-02	4.18e-03
Length of working week for main job	GA3197	31427789	GWASAtlas	10047586	1075357	1003944	29	2.31e-02	5.65e-03
Frequency of travelling from home to job workplace	GA3198	31427789	GWASAtlas	10042459	1075357	1003963	29	2.20e-02	5.89e-03
Distance between home and job workplace	GA3199	31427789	GWASAtlas	9898434	1075356	1003926	12	7.94e-03	3.75e-04
Job involves mainly walking or standing	GA3200	31427789	GWASAtlas	10058173	1075357	1003945	30	7.45e-02	1.36e-02
Job involves heavy manual or physical work	GA3201	31427789	GWASAtlas	10058173	1075357	1003947	30	7.71e-02	1.33e-02
Job involves shift work	GA3202	31427789	GWASAtlas	10058173	1075357	1003944	30	3.71e-02	9.81e-03
Age completed full time education	GA3203	31427789	GWASAtlas	10191033	1075357	1003950	30	6.40e-02	1.50e-02
Number of days/week walked 10+ minutes	GA3204	31427789	GWASAtlas	10589580	1075357	1003950	30	4.40e-02	1.30e-02
Duration of walks	GA3205	31427789	GWASAtlas	10456754	1075357	1003953	30	3.71e-02	1.20e-02
Number of days/week of moderate physical activity	GA3206	31427789	GWASAtlas	10552592	1075357	1003948	30	4.03e-02	1.20e-02
Duration of moderate activity	GA3207	31427789	GWASAtlas	10314367	1075357	1003947	30	3.15e-02	8.38e-03
Number of days/week of vigorous physical activity	GA3208	31427789	GWASAtlas	10552592	1075357	1003950	30	3.73e-02	1.18e-02
Duration of vigorous activity	GA3209	31427789	GWASAtlas	10016340	1075357	1003957	28	2.13e-02	5.38e-03
Usual walking pace	GA3210	31427789	GWASAtlas	10599054	1075357	1003948	30	7.76e-02	1.96e-02
Frequency of stair climbing in last 4 weeks	GA3211	31427789	GWASAtlas	10589580	1075357	1003946	30	3.55e-02	1.18e-02
Frequency of walking for pleasure in last 4 weeks	GA3212	31427789	GWASAtlas	10270424	1075357	1003952	30	3.49e-02	9.61e-03
Duration walking for pleasure	GA3213	31427789	GWASAtlas	10270424	1075357	1003945	30	2.60e-02	8.16e-03
Frequency of light DIY in last 4 weeks	GA3214	31427789	GWASAtlas	9929781	1075357	1003970	29	2.25e-02	5.13e-03
Duration of light DIY	GA3215	31427789	GWASAtlas	9925000	1075357	1003971	30	3.53e-02	6.74e-03
Frequency of friend/family visits	GA3216	31427789	GWASAtlas	10599054	1075357	1003947	30	3.75e-02	1.23e-02
Time spend outdoors in summer	GA3217	31427789	GWASAtlas	10507613	1075357	1003944	30	8.81e-02	1.97e-02
Time spent outdoors in winter	GA3218	31427789	GWASAtlas	10367817	1075357	1003940	30	6.16e-02	1.61e-02
Time spent watching television	GA3219	31427789	GWASAtlas	10545103	1075357	1003959	30	1.29e-01	2.72e-02
Time spent using computer	GA3220	31427789	GWASAtlas	10360012	1075357	1003959	30	8.50e-02	2.27e-02
Time spent driving	GA3221	31427789	GWASAtlas	10209304	1075357	1003955	30	3.61e-02	9.80e-03
Automobile driving speed	GA3222	31427789	GWASAtlas	10507613	1075357	1003944	30	6.12e-02	1.49e-02
Length of mobile phone use	GA3223	31427789	GWASAtlas	10589580	1075357	1003943	30	5.58e-02	1.50e-02
Weekly usage of mobile phone in last 3 months	GA3224	31427789	GWASAtlas	10431635	1075357	1003950	30	4.97e-02	1.34e-02
Hands-free device/speakerphone use with mobile phone in last 3 month	GA3225	31427789	GWASAtlas	10431635	1075357	1003950	30	2.64e-02	8.03e-03
Difference in mobile phone use compared to two years previously	GA3226	31427789	GWASAtlas	10415538	1075357	1003951	24	1.29e-02	4.81e-03
Usual side of head for mobile phone use	GA3227	31427789	GWASAtlas	10431635	1075357	1003940	30	2.45e-02	8.19e-03
Getting up in morning	GA3229	31427789	GWASAtlas	10599054	1075357	1003945	30	7.78e-02	1.71e-02
Chronotype	GA3230	31427789	GWASAtlas	10490463	1075357	1003938	30	1.20e-01	1.87e-02
Nap	GA3231	31427789	GWASAtlas	10599054	1075357	1003940	30	8.30e-02	1.59e-02
Insomnia	GA3232	31427789	GWASAtlas	10599054	1075357	1003949	30	6.10e-02	1.54e-02
Narcolepsy	GA3234	31427789	GWASAtlas	10599054	1075357	1003938	30	4.78e-02	1.21e-02
Current tobacco smoking	GA3235	31427789	GWASAtlas	10599054	1075357	1003946	30	4.25e-02	1.23e-02
Past tobacco smoking	GA3236	31427789	GWASAtlas	10525843	1075357	1003952	30	9.61e-02	1.91e-02
Smoking/smokers in household	GA3237	31427789	GWASAtlas	10525843	1075357	1003962	23	1.09e-02	4.57e-03
Exposure to tobacco smoke outside home	GA3239	31427789	GWASAtlas	10440064	1075357	1003961	26	1.19e-02	5.12e-03
Cooked vegetable intake	GA3240	31427789	GWASAtlas	10570778	1075357	1003956	30	4.66e-02	1.58e-02
Salad / raw vegetable intake	GA3241	31427789	GWASAtlas	10543361	1075357	1003954	30	1.14e-01	3.94e-02
Fresh fruit intake	GA3242	31427789	GWASAtlas	10570778	1075357	1003955	30	8.27e-02	2.12e-02
Dried fruit intake	GA3243	31427789	GWASAtlas	10515459	1075357	1003940	30	5.07e-02	1.77e-02
Oily fish intake	GA3244	31427789	GWASAtlas	10599054	1075357	1003940	30	7.78e-02	1.88e-02
Non-oily fish intake	GA3245	31427789	GWASAtlas	10599054	1075357	1003947	30	3.21e-02	1.01e-02
Processed meat intake	GA3246	31427789	GWASAtlas	10599054	1075357	1003948	30	9.40e-02	3.08e-02
Poultry intake	GA3247	31427789	GWASAtlas	10599054	1075357	1003945	30	3.71e-02	1.27e-02
Beef intake	GA3248	31427789	GWASAtlas	10599054	1075357	1003943	30	4.64e-02	1.54e-02
Lamb/mutton intake	GA3249	31427789	GWASAtlas	10599054	1075357	1003944	30	5.10e-02	1.48e-02
Pork intake	GA3250	31427789	GWASAtlas	10599054	1075357	1003947	30	5.89e-02	2.17e-02
Cheese intake	GA3251	31427789	GWASAtlas	10579925	1075357	1003941	30	1.27e-01	3.74e-02
Bread intake	GA3252	31427789	GWASAtlas	10579925	1075357	1003946	30	4.90e-02	1.37e-02
Cereal intake	GA3253	31427789	GWASAtlas	10559922	1075357	1003948	30	7.02e-02	1.82e-02
Salt added to food	GA3254	31427789	GWASAtlas	10599054	1075357	1003941	30	8.98e-02	1.78e-02
Tea intake	GA3255	31427789	GWASAtlas	10570778	1075357	1003948	30	7.01e-02	1.55e-02
Coffee intake	GA3256	31427789	GWASAtlas	10525843	1075357	1003946	30	4.92e-02	6.98e-03
Hot drink temperature	GA3257	31427789	GWASAtlas	10589580	1075357	1003960	30	8.04e-02	1.82e-02
Water intake	GA3258	31427789	GWASAtlas	10525843	1075357	1003946	30	8.08e-02	2.03e-02
Major dietary changes in the last 5 years	GA3259	31427789	GWASAtlas	10599054	1075357	1003563	30	4.10e-02	1.17e-02
Variation in diet	GA3260	31427789	GWASAtlas	10599054	1075357	1003947	30	4.14e-02	1.26e-02
Alcohol intake frequency	GA3261	31427789	GWASAtlas	10599054	1075357	1003949	30	1.03e-01	2.34e-02
Red wine intake	GA3262	31427789	GWASAtlas	10263295	1075357	1003959	30	2.78e-02	7.28e-03
Champagne/white wine intake	GA3263	31427789	GWASAtlas	10263295	1075357	1003954	30	2.41e-02	6.23e-03
Beer/cider intake	GA3264	31427789	GWASAtlas	10265452	1075357	1003960	30	8.57e-02	1.99e-02
Spirits intake	GA3265	31427789	GWASAtlas	10263295	1075357	1003955	27	1.78e-02	5.58e-03
Fortifield wine intake	GA3266	31427789	GWASAtlas	10264107	1075357	1003967	6	6.13e-04	1.21e-03
Alcohol usually taken with meals	GA3267	31427789	GWASAtlas	9957282	1075357	1008964	30	1.35e-01	2.05e-02
Alcohol intake versus 10 years previously	GA3268	31427789	GWASAtlas	10525843	1075357	1003947	30	3.11e-02	9.30e-03
Breastfed as a baby	GA3269	31427789	GWASAtlas	10336466	1075357	1006310	30	3.34e-02	8.25e-03
Comparative body size	GA3270	31427789	GWASAtlas	10589580	1075357	1003955	30	1.41e-01	1.40e-02
Comparative height size	GA3271	31427789	GWASAtlas	10589580	1075357	1003946	30	2.80e-01	1.63e-02
Handedness	GA3272	31427789	GWASAtlas	10599054	1075357	1003942	28	1.16e-02	4.88e-03
Skin colour	GA3273	31427789	GWASAtlas	10589580	1075357	1003938	30	1.77e-01	2.91e-03
Ease of skin tanning	GA3274	31427789	GWASAtlas	10579925	1075357	1003946	30	4.19e-01	2.39e-02
Childhood sunburn occasions	GA3275	31427789	GWASAtlas	10321705	1075357	1003768	30	2.37e-02	8.67e-04
Facial ageing	GA3276	31427789	GWASAtlas	10516531	1075357	1003952	30	8.40e-02	1.40e-02
Maternal smoking around birth	GA3277	31427789	GWASAtlas	10456754	1075357	1004204	30	6.80e-02	1.73e-02
Father still alive	GA3278	31427789	GWASAtlas	10575403	1075357	1010447	28	2.59e-02	8.23e-03
Father's age at death	GA3279	31427789	GWASAtlas	10299330	1075357	1003955	30	2.34e-02	6.36e-03
Mother still alive	GA3280	31427789	GWASAtlas	10589580	1075357	1010436	28	1.84e-02	6.25e-03
Mother's age	GA3281	31427789	GWASAtlas	9718062	1075356	1003955	30	5.17e-02	8.71e-03
Number of full brothers	GA3282	31427789	GWASAtlas	10589580	1075357	1003942	30	1.14e-01	4.93e-02
Number of full sisters	GA3283	31427789	GWASAtlas	10589580	1075357	1003952	30	1.11e-01	4.72e-02
Mood swings	GA3284	31427789	GWASAtlas	10579925	1075357	1004746	30	6.47e-02	1.60e-02
Miserableness	GA3285	31427789	GWASAtlas	10589580	1075357	1005434	30	5.85e-02	1.47e-02
Irritability	GA3286	31427789	GWASAtlas	10561682	1075357	1004176	30	8.33e-02	1.72e-02
Sensitivity	GA3287	31427789	GWASAtlas	10570778	1075357	1005444	30	6.43e-02	1.57e-02
Fed-up	GA3288	31427789	GWASAtlas	10579925	1075357	1004979	30	6.67e-02	1.66e-02
Nervous	GA3289	31427789	GWASAtlas	10579925	1075357	1003796	30	8.74e-02	1.53e-02
Anxious	GA3290	31427789	GWASAtlas	10579925	1075357	1004871	30	7.93e-02	1.82e-02
Tense	GA3291	31427789	GWASAtlas	10570778	1075357	1003722	30	1.00e-01	1.58e-02
Worry too long after embarrassment	GA3292	31427789	GWASAtlas	10561682	1075357	1004520	30	6.30e-02	1.57e-02
Suffer from nerves	GA3293	31427789	GWASAtlas	10564477	1075357	1003576	30	6.09e-02	1.17e-02
Loneliness	GA3294	31427789	GWASAtlas	10589580	1075357	1004670	30	6.10e-02	1.28e-02
Guilty feelings	GA3295	31427789	GWASAtlas	10579925	1075357	1004637	30	6.12e-02	1.40e-02
Risk taking	GA3296	31427789	GWASAtlas	10570778	1075357	1005609	30	8.32e-02	1.86e-02
Frequency of depressed mood in last 2 weeks	GA3297	31427789	GWASAtlas	10561682	1075357	1003944	30	3.93e-02	1.22e-02
Frequency of unenthusiasm / disinterest in last 2 weeks	GA3298	31427789	GWASAtlas	10570778	1075357	1003946	30	3.85e-02	1.33e-02
Frequency of tenseness / restlessness in last 2 weeks	GA3299	31427789	GWASAtlas	10561682	1075357	1003944	30	4.38e-02	1.27e-02
Frequency of tiredness / lethargy in last 2 weeks	GA3300	31427789	GWASAtlas	10570778	1075357	1003949	30	5.48e-02	1.48e-02
Seen doctor (GP) for nerves, anxiety, tension or depression	GA3301	31427789	GWASAtlas	10599054	1075357	1005229	30	6.42e-02	1.50e-02
Seen a psychiatrist for nerves, anxiety, tension or depression	GA3302	31427789	GWASAtlas	10599053	1075357	1003843	30	7.47e-02	1.05e-02
Able to confide	GA3303	31427789	GWASAtlas	10570778	1075357	1003948	30	4.11e-02	1.31e-02
Age first had sexual intercourse	GA3304	31427789	GWASAtlas	10480861	1075357	1003948	30	1.23e-01	2.29e-02
Number of sexual partners	GA3305	31427789	GWASAtlas	10407572	1075357	1002847	20	1.91e-02	1.31e-03
Ever had same-sex intercourse	GA3306	31427789	GWASAtlas	10502857	1075357	1005148	26	9.58e-02	5.59e-03
Health rating	GA3307	31427789	GWASAtlas	10599054	1075357	1003950	30	9.02e-02	2.09e-02
Long-standing illness, disability or infirmity	GA3308	31427789	GWASAtlas	10579925	1075357	1005365	30	5.65e-02	1.37e-02
Wears glasses or contact lenses	GA3309	31427789	GWASAtlas	10599054	1075357	1009272	16	3.01e-02	5.08e-03
Age started wearing glasses or contact lenses	GA3310	31427789	GWASAtlas	10456754	1075357	1003955	30	1.15e-01	1.54e-02
Other eye problems	GA3311	31427789	GWASAtlas	10599054	1075357	1003772	27	2.47e-02	6.01e-03
Electronic device use - Plays computer games	GA3312	31427789	GWASAtlas	10599054	1075357	1003949	30	7.77e-02	1.99e-02
Hearing difficulty/problems	GA3313	31427789	GWASAtlas	10561682	1075357	1005394	30	5.33e-02	8.84e-03
Hearing difficulty/problems with background noise	GA3314	31427789	GWASAtlas	10579925	1075357	1004952	30	5.77e-02	1.43e-02
Use of sun/uv protection	GA3315	31427789	GWASAtlas	10599054	1075357	1003941	30	6.42e-02	8.64e-03
Frequency of solarium/sunlamp use	GA3316	31427789	GWASAtlas	10599054	1075357	1003922	14	6.26e-03	2.08e-03
Falls in the last year	GA3317	31427789	GWASAtlas	10599054	1075357	1003946	30	2.80e-02	9.89e-03
Weight change	GA3318	31427789	GWASAtlas	10589580	1075357	1003950	21	1.11e-02	5.20e-03
Wheeze/whistling	GA3319	31427789	GWASAtlas	10579925	1075357	1004357	30	8.47e-02	1.17e-02
Chest pain or discomfort	GA3320	31427789	GWASAtlas	10589580	1075357	1003801	30	5.59e-02	1.06e-02
Ever had bowel cancer screening	GA3321	31427789	GWASAtlas	10589580	1075357	1009541	24	1.24e-02	4.63e-03
Most recent bowel cancer screening	GA3322	31427789	GWASAtlas	9516104	1075356	1003949	6	6.63e-03	6.70e-04
Ever had prostate specific antigen (PSA) test	GA3323	31427789	GWASAtlas	9811940	1075356	1009093	29	3.56e-02	5.63e-03
Relative age of first facial hair	GA3324	31427789	GWASAtlas	9827540	1075356	1003964	30	1.42e-01	7.95e-03
Relative age voice broke	GA3325	31427789	GWASAtlas	9789419	1075356	1003957	30	6.90e-02	5.43e-03
Number of children fathered	GA3326	31427789	GWASAtlas	9851898	1075356	1003952	30	5.90e-02	1.11e-02
Had major operations	GA3327	31427789	GWASAtlas	9851898	1075356	1004331	29	3.10e-02	6.28e-03
Diabetes	GA3328	31427789	GWASAtlas	10598160	1075357	1004345	30	2.64e-01	5.29e-03
Cancer	GA3329	31427789	GWASAtlas	10599026	1075357	1004255	30	3.04e-02	1.87e-03
Fractured/broken bones in last 5 years	GA3330	31427789	GWASAtlas	10599054	1075357	1003219	30	4.90e-02	3.48e-03
Other serious medical condition/disability (diagnosed by doctor)	GA3331	31427789	GWASAtlas	10581460	1075357	1003960	30	3.86e-02	9.11e-03
Taking other prescription medications	GA3332	31427789	GWASAtlas	10599054	1075357	1006241	30	4.56e-02	1.20e-02
Frequency of heavy DIY in last 4 weeks	GA3333	31427789	GWASAtlas	9728048	1075356	1003957	15	2.01e-02	4.27e-03
Duration of heavy DIY	GA3334	31427789	GWASAtlas	9729449	1075356	1003964	30	3.34e-02	6.66e-03
Light smokers	GA3335	31427789	GWASAtlas	9426121	1075354	1004460	30	7.14e-02	6.00e-03
Ever had breast cancer screening / mammogram	GA3336	31427789	GWASAtlas	10005931	1075357	1006991	8	1.08e-02	1.34e-03
Years since last breast cancer screening / mammogram	GA3337	31427789	GWASAtlas	9781779	1075356	1003944	6	4.08e-03	1.27e-03
Years since last cervical smear test	GA3338	31427789	GWASAtlas	9880943	1075356	1003933	30	3.67e-02	4.43e-03
Age at menarche	GA3339	31427789	GWASAtlas	9976627	1075357	1003952	30	2.62e-01	1.57e-02
Had menopause	GA3340	31427789	GWASAtlas	9847781	1075356	974991	30	2.85e-02	3.24e-04
Number of children ever born	GA3341	31427789	GWASAtlas	10005931	1075357	1003947	30	7.13e-02	1.27e-02
Birth weight of first child	GA3342	31427789	GWASAtlas	9796962	1075356	1003955	30	1.17e-01	8.34e-03
Age at first birth	GA3343	31427789	GWASAtlas	9656571	1075356	1003952	30	1.72e-01	1.89e-02
Age at last birth	GA3344	31427789	GWASAtlas	9656571	1075356	1003943	30	8.38e-02	1.15e-02
Ever had stillbirth, spontaneous miscarriage or termination	GA3345	31427789	GWASAtlas	9990728	1075357	1003665	20	1.65e-02	4.00e-03
Ever taken oral contraceptive pill	GA3346	31427789	GWASAtlas	10005147	1075357	1006893	28	5.11e-02	8.16e-03
Age started oral contraceptive pill	GA3347	31427789	GWASAtlas	9793265	1075356	1003945	30	5.10e-02	9.38e-03
Age when last used oral contraceptive pill	GA3348	31427789	GWASAtlas	9707889	1075356	1003947	24	2.79e-02	5.52e-03
Ever used hormone-replacement therapy (HRT)	GA3349	31427789	GWASAtlas	10000953	1075357	1009771	30	4.89e-02	7.57e-03
Bilateral oophorectomy (both ovaries removed)	GA3350	31427789	GWASAtlas	9990717	1075357	1004229	27	7.36e-02	3.58e-03
Had other major operations	GA3351	31427789	GWASAtlas	9995861	1075357	1004327	29	3.45e-02	6.68e-03
Age of smoking initiation	GA3352	31427789	GWASAtlas	9349484	1075351	1003933	27	3.92e-02	4.97e-03
Cigarettes per day	GA3353	31427789	GWASAtlas	9313046	1075350	1003930	30	8.76e-02	3.85e-03
Age stopped smoking	GA3354	31427789	GWASAtlas	9348242	1075351	1003921	19	4.13e-02	4.61e-03
Ever stopped smoking for 6+ months	GA3355	31427789	GWASAtlas	9341256	1075351	1003641	18	1.98e-02	1.78e-03
Number of unsuccessful stop-smoking attempts	GA3356	31427789	GWASAtlas	9285213	1075350	1003971	7	1.55e-02	9.07e-04
Likelihood of resuming smoking	GA3357	31427789	GWASAtlas	9336154	1075350	1003932	5	9.62e-03	1.09e-03
Father's age	GA3358	31427789	GWASAtlas	9288158	1075350	1003967	30	7.85e-02	8.16e-03
Age high blood pressure diagnosed	GA3359	31427789	GWASAtlas	9331196	1075350	1003938	30	5.64e-02	3.75e-03
Hearing aid user	GA3360	31427789	GWASAtlas	10117826	1075357	1005008	25	6.96e-02	2.54e-03
Neck/shoulder pain for 3+ months	GA3361	31427789	GWASAtlas	9291251	1075350	1004357	8	2.32e-02	2.14e-03
Mother's age at death	GA3362	31427789	GWASAtlas	10085556	1075357	1003930	16	1.42e-02	4.02e-03
Age started hormone-replacement therapy (HRT)	GA3363	31427789	GWASAtlas	9175841	1075344	1003940	30	6.43e-02	3.25e-03
Age last used hormone-replacement therapy (HRT)	GA3364	31427789	GWASAtlas	9063334	1075325	1003956	14	3.36e-02	2.49e-03
Back pain for 3+ months	GA3365	31427789	GWASAtlas	9368575	1075352	1003984	20	3.14e-02	3.61e-03
Age at menopause	GA3366	31427789	GWASAtlas	9518547	1075356	1003952	30	1.14e-01	2.35e-03
Ever had hysterectomy (womb removed) (female)	GA3367	31427789	GWASAtlas	9893996	1075356	1006028	25	8.36e-02	4.62e-03
Chest pain or discomfort walking normally	GA3368	31427789	GWASAtlas	9060653	1075324	1005997	21	9.57e-02	4.32e-03
Frequency of other exercises in last 4 weeks	GA3369	31427789	GWASAtlas	9894142	1075356	1003969	26	2.25e-02	4.38e-03
Duration of other exercises	GA3370	31427789	GWASAtlas	9894142	1075356	1003968	25	1.83e-02	5.12e-03
Chest pain or discomfort when walking uphill or hurrying	GA3371	31427789	GWASAtlas	8934058	1075271	1006661	19	6.06e-02	3.62e-03
Age hay fever, rhinitis or eczema diagnosed	GA3372	31427789	GWASAtlas	9214595	1075345	1003929	30	1.08e-01	3.30e-03
Knee pain for 3+ months	GA3373	31427789	GWASAtlas	9243234	1075346	1003936	8	2.77e-02	2.35e-03
Headaches for 3+ months	GA3374	31427789	GWASAtlas	9200879	1075345	1004364	28	6.41e-02	4.41e-03
Time since last prostate specific antigen (PSA) test	GA3375	31427789	GWASAtlas	8969086	1075286	1003934	4	8.89e-03	4.97e-04
Number of stillbirths	GA3376	31427789	GWASAtlas	9112883	1075336	1003940	10	1.78e-02	2.31e-03
Number of spontaneous miscarriages	GA3377	31427789	GWASAtlas	9110820	1075336	1003940	7	1.21e-02	2.27e-03
Number of pregnancy terminations	GA3378	31427789	GWASAtlas	9108833	1075336	1003942	26	6.88e-02	5.84e-03
Diastolic Blood Pressure	GA3379	31427789	GWASAtlas	10534620	1075357	1003957	30	1.38e-01	1.68e-02
Systolic Blood Pressure	GA3380	31427789	GWASAtlas	10534620	1075357	1003955	30	1.51e-01	1.81e-02
Prospective memory test - Time to answer	GA3381	31427789	GWASAtlas	9580562	1075356	1003969	30	6.47e-02	8.94e-03
Prospective memory test - Duration screen displayed	GA3382	31427789	GWASAtlas	9580562	1075356	1003968	30	7.11e-02	1.03e-02
Prospective memory test - Number of attempts	GA3383	31427789	GWASAtlas	9580562	1075356	1003997	29	4.93e-02	7.63e-03
Non-accidental death in close genetic family	GA3384	31427789	GWASAtlas	9538581	1075356	1003798	13	1.86e-02	1.67e-03
Happiness	GA3385	31427789	GWASAtlas	9580562	1075356	1003972	30	7.11e-02	9.49e-03
Work/job satisfaction	GA3386	31427789	GWASAtlas	9580258	1075356	1003961	18	2.21e-02	4.01e-03
Health satisfaction	GA3387	31427789	GWASAtlas	9580562	1075356	1003966	30	7.58e-02	9.62e-03
Family relationship satisfaction	GA3388	31427789	GWASAtlas	9575152	1075356	1003958	30	5.89e-02	7.87e-03
Friendships satisfaction	GA3389	31427789	GWASAtlas	9572440	1075356	1003953	30	6.50e-02	8.32e-03
Financial situation satisfaction	GA3390	31427789	GWASAtlas	9577829	1075356	1003965	30	4.92e-02	7.15e-03
Ever depressed for a whole week	GA3391	31427789	GWASAtlas	9567039	1075356	1004703	30	5.42e-02	6.64e-03
Longest period of depression	GA3392	31427789	GWASAtlas	9005965	1075314	1003971	6	6.34e-03	2.08e-03
Ever unenthusiastic/disinterested for a whole week	GA3394	31427789	GWASAtlas	9548951	1075356	1004749	30	5.31e-02	6.06e-03
Ever highly irritable/argumentative for 2 days	GA3395	31427789	GWASAtlas	9564533	1075356	1004712	30	7.77e-02	6.35e-03
Other sociodemographic factors - Private healthcare	GA3396	31427789	GWASAtlas	9577829	1075356	1003959	26	2.99e-02	5.06e-03
Shortness of breath walking on level ground	GA3397	31427789	GWASAtlas	9569781	1075356	1004660	30	1.21e-01	6.97e-03
Leg pain on walking	GA3398	31427789	GWASAtlas	9575152	1075356	1004662	30	7.30e-02	7.07e-03
Tinnitus	GA3399	31427789	GWASAtlas	9567039	1075356	1003964	30	5.86e-02	7.15e-03
Noisy workplace	GA3400	31427789	GWASAtlas	9575152	1075356	1003964	30	5.17e-02	7.64e-03
Loud music exposure frequency	GA3401	31427789	GWASAtlas	9572429	1075356	1003954	26	2.99e-02	4.99e-03
Fluid intelligence test - FI7 : synonym	GA3405	31427789	GWASAtlas	9311462	1075350	1003530	28	1.34e-01	6.09e-03
Number of older siblings	GA3407	31427789	GWASAtlas	9465132	1075356	1003965	23	5.46e-02	7.97e-03
Educational attainment	GA3409	31427789	GWASAtlas	10415538	1075357	1003945	30	1.77e-01	3.71e-02
Interpolated Year when non-cancer illness first diagnosed	GA3410	31427789	GWASAtlas	10277566	1075357	1003959	30	2.30e-02	3.84e-03
Interpolated Age of participant when non-cancer illness first diagnosed	GA3411	31427789	GWASAtlas	10277566	1075357	1003960	30	2.29e-02	3.80e-03
Sitting height	GA3412	31427789	GWASAtlas	10599054	1075357	1003952	30	4.23e-01	2.55e-02
Intelligence	GA3413	31427789	GWASAtlas	9561902	1075356	1003971	30	2.72e-01	2.22e-02
Reaction time	GA3415	31427789	GWASAtlas	10599054	1075357	1003942	30	8.88e-02	2.43e-02
Bipolar/Major depression	GA3416	31427789	GWASAtlas	9337888	1075351	1005069	30	7.71e-02	6.34e-03
Neuroticism	GA3417	31427789	GWASAtlas	10399545	1075357	1003947	30	1.11e-01	1.88e-02
Fluid intelligence test - Number of fluid intelligence questions attempted within time limit	GA3418	31427789	GWASAtlas	9561902	1075356	1003974	30	1.41e-01	1.51e-02
Pairs matching test - Number of correct matches in round	GA3419	31427789	GWASAtlas	9354853	1075351	1003985	4	2.21e-03	1.51e-03
Pairs matching test - Number of incorrect matches in round	GA3420	31427789	GWASAtlas	9354853	1075351	1003990	23	2.33e-02	3.73e-03
Pairs matching test - Time to complete round	GA3421	31427789	GWASAtlas	9336150	1075350	1003969	28	4.58e-02	4.93e-03
Trail making test - Duration to complete numeric path (trail #1)	GA3422	31427789	GWASAtlas	9267643	1075349	1003973	23	4.63e-02	4.71e-03
Trail making test - Duration to complete alphanumeric path (trail #2)	GA3423	31427789	GWASAtlas	9267643	1075349	1003965	30	1.16e-01	8.61e-03
Symbol digit substitution test - Number of symbol digit matches made correctly	GA3424	31427789	GWASAtlas	9354853	1075351	1003961	30	1.22e-01	1.04e-02
Ever vs never smokers	GA3425	31427789	GWASAtlas	10599054	1075357	1004835	30	8.54e-02	1.87e-02
Fluid intelligence test - FI4 : positional arithmetic	GA3427	31427789	GWASAtlas	9377412	1075353	1003468	9	7.60e-02	3.37e-03
Fluid intelligence test - Fluid intelligence score	GA3431	31427789	GWASAtlas	9382912	1075353	1003967	30	1.84e-01	1.36e-02
Symbol digit substitution test - Number of symbol digit matches attempted	GA3432	31427789	GWASAtlas	9354853	1075351	1003967	30	1.36e-01	1.14e-02
Symbol digit substitution test - Duration to entering value	GA3433	31427789	GWASAtlas	9356415	1075351	1003970	21	2.49e-02	4.07e-03
Numeric memory test - Maximum digits remembered correctly	GA3434	31427789	GWASAtlas	9309858	1075350	1003985	30	1.12e-01	9.09e-03
Weight	GA3436	31427789	GWASAtlas	10599054	1075357	1003943	30	3.07e-01	3.51e-02
Doctor diagnosed hayfever or allergic rhinitis	GA3437	31427789	GWASAtlas	9368598	1075352	1003757	30	1.03e-01	2.56e-03
Asthma	GA3438	31427789	GWASAtlas	9368597	1075352	1003459	30	1.15e-01	1.37e-03
Tobacco smoking	GA3439	31427789	GWASAtlas	9365168	1075352	1003976	30	7.74e-02	7.08e-03
Impedance measures - Weight	GA3440	31427789	GWASAtlas	10589580	1075357	1003946	30	3.07e-01	3.47e-02
Impedance measures - Body fat percentage	GA3441	31427789	GWASAtlas	10588653	1075357	1003948	30	2.57e-01	3.46e-02
Impedance measures - Whole body fat mass	GA3442	31427789	GWASAtlas	10579925	1075357	1003950	30	2.63e-01	3.39e-02
Impedance measures - Whole body fat-free mass	GA3443	31427789	GWASAtlas	10589580	1075357	1003953	30	3.67e-01	3.16e-02
Impedance measures - Whole body water mass	GA3444	31427789	GWASAtlas	10589580	1075357	1003960	30	3.65e-01	3.16e-02
Impedance measures - Body mass index (BMI)	GA3445	31427789	GWASAtlas	10589580	1075357	1003960	30	2.50e-01	2.90e-02
Impedance measures - Basal metabolic rate	GA3446	31427789	GWASAtlas	10589580	1075357	1003947	30	3.45e-01	3.20e-02
Impedance measures - Impedance of whole body	GA3447	31427789	GWASAtlas	10589580	1075357	1003952	30	2.74e-01	2.60e-02
Impedance measures - Impedance of leg (right)	GA3448	31427789	GWASAtlas	10589580	1075357	1003941	30	2.56e-01	2.43e-02
Impedance measures - Impedance of leg (left)	GA3449	31427789	GWASAtlas	10589580	1075357	1003950	30	2.57e-01	2.46e-02
Impedance measures - Impedance of arm (right)	GA3450	31427789	GWASAtlas	10589580	1075357	1003943	30	2.35e-01	2.40e-02
Impedance measures - Impedance of arm (left)	GA3451	31427789	GWASAtlas	10589580	1075357	1003956	30	2.42e-01	2.46e-02
Impedance measures - Leg fat percentage (right)	GA3452	31427789	GWASAtlas	10589580	1075357	1003960	30	2.51e-01	3.44e-02
Impedance measures - Leg fat mass (right)	GA3453	31427789	GWASAtlas	10589580	1075357	1003951	30	2.35e-01	3.12e-02
Impedance measures - Leg fat-free mass (right)	GA3454	31427789	GWASAtlas	10589580	1075357	1003945	30	3.13e-01	2.96e-02
Impedance measures - Leg predicted mass (right)	GA3455	31427789	GWASAtlas	10589580	1075357	1003953	30	3.13e-01	2.96e-02
Impedance measures - Leg fat percentage (left)	GA3456	31427789	GWASAtlas	10589580	1075357	1003951	30	2.52e-01	3.44e-02
Impedance measures - Leg fat mass (left)	GA3457	31427789	GWASAtlas	10589580	1075357	1003953	30	2.35e-01	3.10e-02
Impedance measures - Leg fat-free mass (left)	GA3458	31427789	GWASAtlas	10589580	1075357	1003949	30	3.10e-01	3.01e-02
Impedance measures - Leg predicted mass (left)	GA3459	31427789	GWASAtlas	10589580	1075357	1003946	30	3.10e-01	3.00e-02
Impedance measures - Arm fat percentage (right)	GA3460	31427789	GWASAtlas	10589580	1075357	1003957	30	2.34e-01	3.11e-02
Impedance measures - Arm fat mass (right)	GA3461	31427789	GWASAtlas	10589580	1075357	1003945	30	2.21e-01	2.83e-02
Impedance measures - Arm fat-free mass (right)	GA3462	31427789	GWASAtlas	10589580	1075357	1003957	30	3.14e-01	2.99e-02
Impedance measures - Arm predicted mass (right)	GA3463	31427789	GWASAtlas	10589580	1075357	1003949	30	3.13e-01	2.97e-02
Impedance measures - Arm fat percentage (left)	GA3464	31427789	GWASAtlas	10589580	1075357	1003949	30	2.37e-01	3.11e-02
Impedance measures - Arm fat mass (left)	GA3465	31427789	GWASAtlas	10589580	1075357	1003948	30	2.17e-01	2.80e-02
Impedance measures - Arm fat-free mass (left)	GA3466	31427789	GWASAtlas	10588913	1075357	1003959	30	3.16e-01	3.06e-02
Impedance measures - Arm predicted mass (left)	GA3467	31427789	GWASAtlas	10588672	1075357	1003949	30	3.16e-01	3.06e-02
Impedance measures - Trunk fat percentage	GA3468	31427789	GWASAtlas	10588630	1075357	1003954	30	2.48e-01	3.40e-02
Impedance measures - Trunk fat mass	GA3469	31427789	GWASAtlas	10588593	1075357	1003948	30	2.74e-01	3.55e-02
Impedance measures - Trunk fat-free mass	GA3470	31427789	GWASAtlas	10588231	1075357	1003946	30	3.79e-01	3.10e-02
Impedance measures - Trunk predicted mass	GA3471	31427789	GWASAtlas	10587689	1075357	1003946	30	3.77e-01	3.10e-02
Age at cancer diagnosis	GA3472	31427789	GWASAtlas	9077725	1075328	1003935	7	3.43e-03	1.31e-03
Reported occurrences of cancer	GA3473	31427789	GWASAtlas	9077725	1075328	1003936	3	4.52e-03	3.69e-04
Type of accommodation lived in: A house or bungalow	GA3474	31427789	GWASAtlas	10599054	1075357	1010493	27	3.24e-02	6.81e-03
Type of accommodation lived in: A flat, maisonette or apartment	GA3475	31427789	GWASAtlas	10599054	1075357	1010505	25	3.19e-02	6.57e-03
Own or rent accommodation lived in: Own outright (by you or someone in your household)	GA3476	31427789	GWASAtlas	10589580	1075357	1010420	30	2.96e-02	1.25e-02
Own or rent accommodation lived in: Own with a mortgage	GA3477	31427789	GWASAtlas	10589580	1075357	1010267	28	1.40e-02	6.45e-03
Own or rent accommodation lived in: Rent - from local authority, local council, housing association	GA3478	31427789	GWASAtlas	10589020	1075357	1010499	30	1.52e-01	1.41e-02
Own or rent accommodation lived in: Rent - from private landlord or letting agency	GA3479	31427789	GWASAtlas	10582248	1075357	1004711	27	1.34e-01	8.46e-03
Milk type used: Full cream	GA3480	31427789	GWASAtlas	10570691	1075357	1004167	30	7.08e-02	6.11e-03
Milk type used: Semi-skimmed	GA3481	31427789	GWASAtlas	10570778	1075357	1003799	26	1.25e-02	5.19e-03
Milk type used: Skimmed	GA3482	31427789	GWASAtlas	10570778	1075357	1004389	30	3.23e-02	7.57e-03
Milk type used: Soya	GA3483	31427789	GWASAtlas	10568091	1075357	1003555	29	1.15e-01	6.73e-03
Spread type: Butter/spreadable butter	GA3484	31427789	GWASAtlas	10490463	1075357	1004011	30	4.25e-02	1.12e-02
Bread type: White	GA3485	31427789	GWASAtlas	10570778	1075357	1005417	30	7.42e-02	1.65e-02
Bread type: Brown	GA3486	31427789	GWASAtlas	10570778	1075357	1003288	29	4.19e-02	7.95e-03
Bread type: Wholemeal or wholegrain	GA3487	31427789	GWASAtlas	10570778	1075357	1005061	30	5.34e-02	1.48e-02
Cereal type: Bran cereal	GA3488	31427789	GWASAtlas	10415538	1075357	1003258	23	1.83e-02	4.07e-03
Cereal type: Biscuit cereal	GA3489	31427789	GWASAtlas	10415538	1075357	1003658	26	2.89e-02	5.93e-03
Cereal type: Oat cereal	GA3490	31427789	GWASAtlas	10415538	1075357	1004221	30	2.59e-02	7.28e-03
Cereal type: Muesli	GA3491	31427789	GWASAtlas	10415538	1075357	1004445	30	8.57e-02	1.71e-02
Coffee type: Decaffeinated coffee	GA3492	31427789	GWASAtlas	10367817	1075357	1004301	29	2.87e-02	6.45e-03
Coffee type: Instant coffee	GA3493	31427789	GWASAtlas	10367817	1075357	1004865	30	3.87e-02	1.13e-02
Coffee type: Ground coffee	GA3494	31427789	GWASAtlas	10367817	1075357	1005918	30	1.01e-01	1.83e-02
Hair colour: Blonde	GA3495	31427789	GWASAtlas	10599015	1075357	1003587	30	3.30e-01	2.18e-03
Hair colour: Red	GA3496	31427789	GWASAtlas	10594432	1075357	1003140	30	9.52e-01	2.09e-04
Hair colour: Light brown	GA3497	31427789	GWASAtlas	10599054	1075357	1003348	30	9.81e-02	8.06e-03
Hair colour: Dark brown	GA3498	31427789	GWASAtlas	10599054	1075357	1003471	30	2.26e-01	8.46e-03
Bald Pattern 1	GA3500	31427789	GWASAtlas	9851898	1075356	1003809	30	2.52e-01	3.69e-03
Bald Pattern 2	GA3501	31427789	GWASAtlas	9851898	1075356	1003800	30	7.47e-02	1.54e-03
Bald Pattern 3	GA3502	31427789	GWASAtlas	9851898	1075356	1004171	30	5.87e-02	1.25e-03
Bald Pattern 4	GA3503	31427789	GWASAtlas	9851898	1075356	1003635	30	3.27e-01	3.43e-03
Non-butter spread type details: Flora Pro-Active or Benecol	GA3504	31427789	GWASAtlas	9971636	1075357	1004644	20	1.99e-02	9.85e-04
Non-butter spread type details: Soft (tub) margarine	GA3505	31427789	GWASAtlas	9971636	1075357	1005041	23	5.75e-02	5.81e-03
Non-butter spread type details: Olive oil based spread	GA3506	31427789	GWASAtlas	9971636	1075357	1003844	24	1.47e-02	3.37e-03
Non-butter spread type details: Polyunsaturated/sunflower oil based spread	GA3507	31427789	GWASAtlas	9971636	1075357	1003461	19	8.89e-03	2.91e-03
Non-butter spread type details: Other low or reduced fat spread	GA3508	31427789	GWASAtlas	9971635	1075357	1003581	10	2.05e-02	1.77e-03
Reason for reducing amount of alcohol drunk: Illness or ill health	GA3509	31427789	GWASAtlas	9665500	1075356	1003417	10	2.77e-02	2.09e-03
Reason for reducing amount of alcohol drunk: Health precaution	GA3510	31427789	GWASAtlas	9665724	1075356	1004091	30	4.59e-02	6.49e-03
Reason for reducing amount of alcohol drunk: Other reason	GA3511	31427789	GWASAtlas	9665724	1075356	1004802	30	4.49e-02	7.11e-03
Type of tobacco previously smoked: Manufactured cigarettes	GA3512	31427789	GWASAtlas	9352990	1075351	1006317	18	4.33e-02	3.26e-03
Gas or solid-fuel cooking/heating: A gas hob or gas cooker	GA3513	31427789	GWASAtlas	10599054	1075357	1004280	8	4.09e-03	2.70e-03
Gas or solid-fuel cooking/heating: A gas fire that you use regularly in winter time	GA3514	31427789	GWASAtlas	10599054	1075357	1006052	25	1.50e-02	7.41e-03
Gas or solid-fuel cooking/heating: An open solid fuel fire that you use regularly in winter time	GA3515	31427789	GWASAtlas	10599013	1075357	1004434	30	5.13e-02	7.40e-03
How are people in household related to participant: Husband, wife or partner	GA3517	31427789	GWASAtlas	10399539	1075357	1006583	21	3.68e-02	4.90e-03
How are people in household related to participant: Son and/or daughter	GA3518	31427789	GWASAtlas	10399545	1075357	1010347	23	9.35e-03	3.21e-03
Current employment status: In paid employment or self-employed	GA3519	31427789	GWASAtlas	10599054	1075357	1010270	28	1.17e-02	5.26e-03
Current employment status: Retired	GA3520	31427789	GWASAtlas	10599054	1075357	1006771	23	9.68e-03	4.54e-03
Current employment status: Looking after home and/or family	GA3521	31427789	GWASAtlas	10598537	1075357	1005543	11	3.11e-02	2.87e-03
Current employment status: Unable to work because of sickness or disability	GA3522	31427789	GWASAtlas	10593982	1075357	1005589	30	1.04e-01	6.87e-03
Current employment status: Doing unpaid or voluntary work	GA3523	31427789	GWASAtlas	10595255	1075357	1003705	19	5.76e-02	4.58e-03
Transport type for commuting to job workplace: Car/motor vehicle	GA3524	31427789	GWASAtlas	9990728	1075357	1009049	19	3.12e-02	5.29e-03
Transport type for commuting to job workplace: Walk	GA3525	31427789	GWASAtlas	9990728	1075357	1005524	22	2.41e-02	3.70e-03
Transport type for commuting to job workplace: Public transport	GA3526	31427789	GWASAtlas	9990728	1075357	1008185	27	3.57e-02	5.64e-03
Transport type for commuting to job workplace: Cycle	GA3527	31427789	GWASAtlas	9990709	1075357	1005915	30	1.26e-01	8.23e-03
Never eat eggs, dairy, wheat, sugar: Eggs or foods containing eggs	GA3528	31427789	GWASAtlas	10577301	1075357	1003173	20	1.03e-01	5.15e-03
Never eat eggs, dairy, wheat, sugar: Wheat products	GA3529	31427789	GWASAtlas	10582268	1075357	1003226	30	1.23e-02	1.39e-05
Never eat eggs, dairy, wheat, sugar: Sugar or foods/drinks containing sugar	GA3530	31427789	GWASAtlas	10599054	1075357	1004683	30	7.22e-02	1.42e-02
Never eat eggs, dairy, wheat, sugar: I eat all of the above	GA3531	31427789	GWASAtlas	10599054	1075357	1004721	30	6.60e-02	1.39e-02
Mental health: Serious illness, injury or assault to yourself	GA3532	31427789	GWASAtlas	10599051	1075357	1003439	29	3.85e-02	6.83e-03
Mental health: Serious illness, injury or assault of a close relative	GA3533	31427789	GWASAtlas	10599054	1075357	1003810	27	2.57e-02	5.57e-03
Mental health: Death of a close relative	GA3534	31427789	GWASAtlas	10599054	1075357	1003218	11	1.27e-02	3.93e-03
Mental health: Marital separation/divorce	GA3535	31427789	GWASAtlas	10590423	1075357	1003873	12	3.44e-02	2.40e-03
Mental health: Financial difficulties	GA3536	31427789	GWASAtlas	10599054	1075357	1006475	30	7.02e-02	1.06e-02
Disability living allowance	GA3537	31427789	GWASAtlas	10595927	1075357	1005139	30	1.18e-01	7.93e-03
Blue badge	GA3538	31427789	GWASAtlas	10591490	1075357	1004294	30	1.31e-01	7.72e-03
Reason for glasses/contact lenses: For short-sightedness	GA3539	31427789	GWASAtlas	9223534	1075345	1004795	30	1.91e-01	5.94e-03
Reason for glasses/contact lenses: For long-sightedness	GA3540	31427789	GWASAtlas	9223534	1075345	1003953	25	8.72e-02	3.71e-03
Reason for glasses/contact lenses: For just reading/near work as you are getting older	GA3541	31427789	GWASAtlas	9223534	1075345	1003833	17	4.81e-02	3.32e-03
Reason for glasses/contact lenses: For astigmatism	GA3542	31427789	GWASAtlas	9223534	1075345	1004171	23	1.53e-01	7.28e-03
Cataract	GA3543	31427789	GWASAtlas	9572428	1075356	1007782	13	6.12e-02	2.64e-03
Mouth ulcers	GA3544	31427789	GWASAtlas	10599054	1075357	1003283	30	7.29e-02	2.34e-03
Painful gums	GA3545	31427789	GWASAtlas	10585707	1075357	1003217	21	5.63e-02	3.21e-03
Bleeding gums	GA3546	31427789	GWASAtlas	10599054	1075357	1004183	30	4.98e-02	8.13e-03
Loose teeth	GA3547	31427789	GWASAtlas	10596807	1075357	1003576	28	9.10e-02	6.08e-03
Toothache	GA3548	31427789	GWASAtlas	10596991	1075357	1003368	10	4.38e-02	3.23e-03
Dentures	GA3549	31427789	GWASAtlas	10599054	1075357	1008243	30	1.06e-01	1.52e-02
Angina	GA3550	31427789	GWASAtlas	10588129	1075357	1005298	30	1.90e-01	4.91e-03
High blood pressure	GA3551	31427789	GWASAtlas	10599054	1075357	1006477	30	1.66e-01	1.37e-02
Asthma	GA3552	31427789	GWASAtlas	10599054	1075357	1003391	30	1.33e-01	4.21e-03
Hayfever, allergic rhinitis or eczema	GA3553	31427789	GWASAtlas	10599054	1075357	1004151	30	1.12e-01	7.24e-03
Cholesterol lowering medication	GA3554	31427789	GWASAtlas	10000953	1075357	1007277	30	1.25e-01	2.88e-03
Blood pressure medication	GA3555	31427789	GWASAtlas	10000953	1075357	1007068	30	2.09e-01	9.00e-03
MedicHormone replacement therapy	GA3556	31427789	GWASAtlas	10000899	1075357	1003149	19	4.88e-02	3.29e-03
Aspirin	GA3557	31427789	GWASAtlas	10589580	1075357	1006801	30	4.89e-02	6.75e-03
Ibuprofen	GA3558	31427789	GWASAtlas	10589580	1075357	1004626	30	4.01e-02	7.15e-03
Paracetamol	GA3559	31427789	GWASAtlas	10589580	1075357	1004704	30	5.90e-02	1.19e-02
Omeprazole	GA3560	31427789	GWASAtlas	10589363	1075357	1004068	30	9.52e-02	1.01e-02
Laxatives	GA3561	31427789	GWASAtlas	10577491	1075357	1003752	25	1.05e-01	5.39e-03
Vitamin B	GA3562	31427789	GWASAtlas	10597040	1075357	1003365	20	4.62e-02	4.10e-03
Vitamin C	GA3563	31427789	GWASAtlas	10599044	1075357	1003267	30	3.61e-02	5.32e-03
Vitamin D	GA3564	31427789	GWASAtlas	10595928	1075357	1003757	16	3.53e-02	2.87e-03
Vitamin E	GA3565	31427789	GWASAtlas	10589417	1075357	1003235	14	5.31e-02	3.54e-03
Multivitamins +/- minerals	GA3566	31427789	GWASAtlas	10599054	1075357	1003680	30	3.54e-02	9.67e-03
Why stopped smoking: Illness or ill health	GA3567	31427789	GWASAtlas	9346197	1075351	1004003	6	3.96e-02	1.85e-03
Why stopped smoking: Health precaution	GA3568	31427789	GWASAtlas	9346197	1075351	1003719	30	5.21e-02	4.35e-03
Why stopped smoking: Financial reasons	GA3569	31427789	GWASAtlas	9346197	1075351	1003760	9	1.64e-02	1.62e-03
Headache	GA3570	31427789	GWASAtlas	10599054	1075357	1005140	30	7.12e-02	8.95e-03
Neck or shoulder pain	GA3571	31427789	GWASAtlas	10599054	1075357	1003549	30	4.68e-02	1.22e-02
Back pain	GA3572	31427789	GWASAtlas	10599054	1075357	1003546	30	5.21e-02	1.28e-02
Stomach or abdominal pain	GA3573	31427789	GWASAtlas	10599048	1075357	1003769	28	5.94e-02	7.29e-03
Hip pain	GA3574	31427789	GWASAtlas	10599054	1075357	1003991	30	5.72e-02	9.45e-03
Knee pain	GA3575	31427789	GWASAtlas	10599054	1075357	1003815	30	5.59e-02	1.19e-02
Social support - Leisure/social activities: Adult education class	GA3579	31427789	GWASAtlas	10599032	1075357	1004147	30	6.22e-02	6.51e-03
Social support - Leisure/social activities: Other group activity	GA3580	31427789	GWASAtlas	10599054	1075357	1005016	30	3.37e-02	9.37e-03
Types of transport used: Car/motor vehicle	GA3581	31427789	GWASAtlas	10599054	1075357	1008220	30	3.74e-02	1.02e-02
Types of transport used: Walk	GA3582	31427789	GWASAtlas	10599054	1075357	1003836	30	3.47e-02	1.26e-02
Types of transport used: Public transport	GA3583	31427789	GWASAtlas	10599054	1075357	1008215	30	2.43e-02	7.75e-03
Types of transport used: Cycle	GA3584	31427789	GWASAtlas	10599009	1075357	1005418	30	1.00e-01	1.05e-02
Types of physical activity in last 4 weeks: Walking for pleasure	GA3585	31427789	GWASAtlas	10599054	1075357	1004249	30	4.45e-02	1.24e-02
Types of physical activity in last 4 weeks: Other exercises	GA3586	31427789	GWASAtlas	10599054	1075357	1005106	30	4.36e-02	1.35e-02
Types of physical activity in last 4 weeks: Strenuous sports	GA3587	31427789	GWASAtlas	10599054	1075357	1006364	30	6.39e-02	8.67e-03
Types of physical activity in last 4 weeks: Light DIY	GA3588	31427789	GWASAtlas	10599054	1075357	1004686	30	4.37e-02	1.49e-02
Types of physical activity in last 4 weeks: Heavy DIY	GA3589	31427789	GWASAtlas	10599054	1075357	1007213	30	4.58e-02	1.61e-02
Cholesterol lowering medication	GA3590	31427789	GWASAtlas	9851898	1075356	1008045	30	1.30e-01	4.44e-03
Blood pressure medication	GA3591	31427789	GWASAtlas	9851898	1075356	1007706	30	1.68e-01	9.03e-03
Fish oil (including cod liver oil)	GA3592	31427789	GWASAtlas	10599054	1075357	1005337	30	3.24e-02	1.15e-02
Glucosamine	GA3593	31427789	GWASAtlas	10599054	1075357	1005292	30	3.65e-02	9.20e-03
Calcium	GA3594	31427789	GWASAtlas	10598977	1075357	1005381	28	5.44e-02	5.79e-03
Zinc	GA3595	31427789	GWASAtlas	10596487	1075357	1003324	26	6.30e-02	5.12e-03
Iron	GA3596	31427789	GWASAtlas	10590312	1075357	1003507	6	3.81e-02	1.82e-03
Hypertension	GA3597	31427789	GWASAtlas	10321705	1075357	1006230	30	1.63e-01	1.24e-02
Angina	GA3598	31427789	GWASAtlas	10318726	1075357	1005409	30	1.70e-01	4.25e-03
Asthma	GA3599	31427789	GWASAtlas	10321705	1075357	1003879	30	1.23e-01	3.70e-03
Gastro-esophageal reflux disease	GA3600	31427789	GWASAtlas	10321035	1075357	1003401	26	6.18e-02	4.77e-03
Diabetes	GA3601	31427789	GWASAtlas	10320953	1075357	1004342	30	2.46e-01	4.09e-03
Hypothyroidism/Myxoedema	GA3602	31427789	GWASAtlas	10321470	1075357	1004964	30	2.63e-01	2.27e-03
Migraine	GA3603	31427789	GWASAtlas	10318262	1075357	1004122	30	1.50e-01	3.13e-03
Depression	GA3604	31427789	GWASAtlas	10321667	1075357	1004048	29	6.44e-02	5.69e-03
Hayfever/Allergic Rhinitis	GA3605	31427789	GWASAtlas	10321663	1075357	1004436	30	1.01e-01	3.50e-03
Eczema/Dermatitis	GA3606	31427789	GWASAtlas	10314254	1075357	1003465	27	8.63e-02	8.09e-04
Osteoarthritis	GA3607	31427789	GWASAtlas	10321694	1075357	1005573	30	6.25e-02	6.21e-03
High cholesterol	GA3608	31427789	GWASAtlas	10321705	1075357	1006380	30	1.07e-01	2.25e-03
Omega-3/fish oil supplement	GA3609	31427789	GWASAtlas	10284680	1075357	1004206	6	2.35e-02	2.35e-03
Multivitamins	GA3610	31427789	GWASAtlas	10283115	1075357	1003832	5	7.78e-03	1.42e-03
Lisinopril	GA3611	31427789	GWASAtlas	10280566	1075357	1004067	24	1.11e-01	4.36e-03
Ramipril	GA3612	31427789	GWASAtlas	10285805	1075357	1004822	27	7.86e-02	5.01e-03
Simvastatin	GA3613	31427789	GWASAtlas	10286041	1075357	1007162	30	6.16e-02	2.47e-03
Ventolin 100micrograms inhaler	GA3614	31427789	GWASAtlas	10281078	1075357	1003427	30	1.20e-01	1.46e-03
Lansoprazole	GA3615	31427789	GWASAtlas	10284516	1075357	1003896	24	6.11e-02	4.53e-03
Omeprazole	GA3616	31427789	GWASAtlas	10285998	1075357	1003915	27	6.80e-02	7.71e-03
Atenolol	GA3617	31427789	GWASAtlas	10284883	1075357	1004554	29	1.09e-01	4.23e-03
Aspirin	GA3618	31427789	GWASAtlas	10286041	1075357	1007105	29	3.51e-02	4.77e-03
Ibuprofen	GA3619	31427789	GWASAtlas	10286041	1075357	1005820	26	2.83e-02	5.35e-03
Amlodipine	GA3620	31427789	GWASAtlas	10285466	1075357	1004832	30	1.52e-01	4.81e-03
Metformin	GA3621	31427789	GWASAtlas	10280049	1075357	1003906	30	3.21e-01	4.54e-03
Cod liver oil capsule	GA3622	31427789	GWASAtlas	10285962	1075357	1005063	12	3.06e-02	3.41e-03
Atorvastatin	GA3623	31427789	GWASAtlas	10282834	1075357	1004571	30	9.46e-02	7.63e-04
Glucosamine product	GA3624	31427789	GWASAtlas	10286027	1075357	1005157	14	3.05e-02	3.35e-03
Levothyroxine sodium	GA3625	31427789	GWASAtlas	10285376	1075357	1004533	30	1.99e-01	1.48e-03
Bendroflumethiazide	GA3626	31427789	GWASAtlas	10286006	1075357	1004626	30	1.33e-01	5.67e-03
Paracetamol	GA3627	31427789	GWASAtlas	10286041	1075357	1005261	30	3.74e-02	7.22e-03
Family (paternal) history of Heart disease	GA3628	31427789	GWASAtlas	10520505	1075357	1003281	30	3.77e-02	6.13e-03
Family (paternal) history of Stroke	GA3629	31427789	GWASAtlas	10520505	1075357	1003301	7	9.87e-03	1.78e-03
Family (paternal) history of Lung cancer	GA3630	31427789	GWASAtlas	10520465	1075357	1003450	30	4.11e-02	3.77e-03
Family (paternal) history of Bowel cancer	GA3631	31427789	GWASAtlas	10519889	1075357	1003049	8	2.17e-02	1.12e-03
Family (paternal) history of Chronic bronchitis/emphysema	GA3632	31427789	GWASAtlas	10520502	1075357	1004011	29	4.17e-02	6.15e-03
Family (paternal) history of High blood pressure	GA3633	31427789	GWASAtlas	10520505	1075357	1004427	30	3.10e-02	5.47e-03
Family (paternal) history of Diabetes	GA3634	31427789	GWASAtlas	10520503	1075357	1003554	30	9.26e-02	6.05e-03
Family (paternal) history of Alzheimer's disease	GA3635	31427789	GWASAtlas	10518475	1075357	1003368	25	1.71e-02	1.12e-05
Family (paternal) history of Severe depression	GA3636	31427789	GWASAtlas	10515730	1075357	1003190	21	5.74e-02	4.47e-03
Family (paternal) history of Prostate cancer	GA3637	31427789	GWASAtlas	10520442	1075357	1003204	26	2.82e-02	8.74e-04
Family (maternal) history of Heart disease	GA3638	31427789	GWASAtlas	10552592	1075357	1004178	30	2.59e-02	3.64e-03
Family (maternal) history of Stroke	GA3639	31427789	GWASAtlas	10552592	1075357	1004125	23	1.54e-02	3.98e-03
Family (maternal) history of Lung cancer	GA3640	31427789	GWASAtlas	10547433	1075357	1003213	15	3.16e-02	1.70e-03
Family (maternal) history of Bowel cancer	GA3641	31427789	GWASAtlas	10551413	1075357	1003212	16	2.31e-02	2.03e-03
Family (maternal) history of Breast cancer	GA3642	31427789	GWASAtlas	10552582	1075357	1003108	25	2.44e-02	6.57e-04
Family (maternal) history of Chronic bronchitis/emphysema	GA3643	31427789	GWASAtlas	10552067	1075357	1003348	27	5.64e-02	4.83e-03
Family (maternal) history of High blood pressure	GA3644	31427789	GWASAtlas	10552592	1075357	1004264	30	3.50e-02	6.87e-03
Family (maternal) history of Diabetes	GA3645	31427789	GWASAtlas	10552590	1075357	1003267	30	8.92e-02	5.48e-03
Family (maternal) history of Alzheimer's disease	GA3646	31427789	GWASAtlas	10552574	1075357	1004378	30	2.40e-02	1.83e-05
Family (maternal) history of Severe depression	GA3647	31427789	GWASAtlas	10552468	1075357	1003281	27	4.80e-02	5.32e-03
Family (siblings) history of Heart disease	GA3648	31427789	GWASAtlas	10383971	1075357	1005357	29	5.04e-02	4.73e-03
Family (siblings) history of Stroke	GA3649	31427789	GWASAtlas	10370504	1075357	1003860	9	3.10e-02	1.51e-03
Family (siblings) history of Breast cancer	GA3650	31427789	GWASAtlas	10381785	1075357	1003478	22	3.08e-02	7.13e-04
Family (siblings) history of High blood pressure	GA3651	31427789	GWASAtlas	10383973	1075357	1004436	30	5.85e-02	7.73e-03
Family (siblings) history of Diabetes	GA3652	31427789	GWASAtlas	10383954	1075357	1003746	30	8.06e-02	4.18e-03
Family (siblings) history of Severe depression	GA3653	31427789	GWASAtlas	10383898	1075357	1003402	28	5.45e-02	5.14e-03
Ever vs never smokers	GA3654	31427789	GWASAtlas	10599054	1075357	1005314	30	1.00e-01	2.04e-02
Former vs current smokers	GA3655	31427789	GWASAtlas	9856108	1075356	1007230	30	6.03e-02	7.53e-03
Ever vs never drinkers	GA3656	31427789	GWASAtlas	10595717	1075357	1003634	30	2.42e-01	1.35e-02
Former vs current drinkers	GA3657	31427789	GWASAtlas	10565103	1075357	1003618	29	1.02e-01	6.84e-03
Other and unspecified malignant neoplasm of skin	GA3658	31427789	GWASAtlas	9006841	1075314	1004733	30	1.40e-01	1.05e-03
Malignant neoplasm of breast	GA3659	31427789	GWASAtlas	9007627	1075314	1009799	27	6.89e-02	4.00e-04
Basal cell carcinoma	GA3660	31427789	GWASAtlas	9066843	1075325	1005049	30	1.40e-01	8.03e-04
Adenocarcinoma	GA3661	31427789	GWASAtlas	9065925	1075325	1008830	24	4.86e-02	4.65e-04
Carcinoma in situ	GA3662	31427789	GWASAtlas	9072313	1075326	1006494	9	7.25e-03	1.24e-04
Malignant, primary site	GA3663	31427789	GWASAtlas	9073249	1075327	1006396	8	6.20e-03	8.08e-05
Other and unspecified malignant neoplasm of skin	GA3665	31427789	GWASAtlas	10347256	1075357	1003873	30	1.30e-01	7.41e-04
Benign neoplasm of colon, rectum, anus and anal canal	GA3666	31427789	GWASAtlas	10352088	1075357	1003814	27	1.07e-01	1.67e-03
Other cataract	GA3667	31427789	GWASAtlas	10357482	1075357	1004894	28	7.43e-02	2.03e-03
Chronic ischemic heart disease	GA3668	31427789	GWASAtlas	10358749	1075357	1005705	30	1.99e-01	3.87e-03
Gastro-esophageal reflux disease	GA3669	31427789	GWASAtlas	10356180	1075357	1003302	11	5.52e-02	2.83e-03
Gastritis and duodenitis	GA3670	31427789	GWASAtlas	10358816	1075357	1003742	14	4.38e-02	3.82e-03
Inguinal hernia	GA3671	31427789	GWASAtlas	10358566	1075357	1006337	30	1.37e-01	2.74e-03
Other and unsp noninfective gastroenteritis and colitis	GA3672	31427789	GWASAtlas	10351448	1075357	1003182	12	4.01e-02	2.05e-03
Diverticular disease of intestine	GA3673	31427789	GWASAtlas	10358369	1075357	1004046	30	1.49e-01	4.21e-03
Other diseases of anus and rectum	GA3674	31427789	GWASAtlas	10359286	1075357	1003214	7	2.09e-02	1.94e-03
Cholelithiasis	GA3675	31427789	GWASAtlas	10353820	1075357	1003528	30	6.90e-02	1.94e-04
Osteoarthritis of hip	GA3676	31427789	GWASAtlas	10348208	1075357	1003857	30	1.83e-01	4.24e-03
Osteoarthritis of knee	GA3677	31427789	GWASAtlas	10354645	1075357	1003836	30	1.69e-01	7.96e-03
Internal derangement of knee	GA3678	31427789	GWASAtlas	10357589	1075357	1003342	28	8.21e-02	3.75e-03
Dorsalgia	GA3679	31427789	GWASAtlas	10351785	1075357	1003214	28	9.64e-02	5.04e-03
Other disorders of urinary system	GA3680	31427789	GWASAtlas	10355982	1075357	1003513	19	5.12e-02	3.58e-03
Pain in throat and chest	GA3681	31427789	GWASAtlas	10360000	1075357	1003682	30	5.97e-02	7.07e-03
Abdominal and pelvic pain	GA3682	31427789	GWASAtlas	10359876	1075357	1003556	26	3.73e-02	4.12e-03
Oth symptoms and signs involving the dgstv sys and abdomen	GA3683	31427789	GWASAtlas	10350773	1075357	1003348	4	1.14e-02	5.67e-04
Hematuria	GA3684	31427789	GWASAtlas	10357098	1075357	1003749	28	5.57e-02	1.59e-03
Other hypothyroidism	GA3685	31427789	GWASAtlas	10153073	1075357	1004626	30	1.96e-01	1.47e-03
Type 2 Diabetes	GA3686	31427789	GWASAtlas	10154391	1075357	1004807	30	2.48e-01	5.31e-03
Obesity	GA3687	31427789	GWASAtlas	10150754	1075357	1003694	30	1.66e-01	5.63e-03
Disorders of lipoprotein metabolism and other lipidemias	GA3688	31427789	GWASAtlas	10154467	1075357	1006743	30	8.04e-02	2.00e-03
Nicotine dependence	GA3689	31427789	GWASAtlas	10151321	1075357	1004607	23	1.01e-01	4.47e-03
Major depressive disorder	GA3690	31427789	GWASAtlas	10152266	1075357	1003703	20	6.77e-02	3.88e-03
Essential (primary) hypertension	GA3691	31427789	GWASAtlas	10154467	1075357	1007844	30	1.29e-01	9.68e-03
Angina	GA3692	31427789	GWASAtlas	10153848	1075357	1005541	30	1.53e-01	3.67e-03
Chronic ischemic heart disease	GA3693	31427789	GWASAtlas	10154383	1075357	1006404	30	1.37e-01	3.83e-03
Atrial fibrillation and flutter	GA3694	31427789	GWASAtlas	10152288	1075357	1005040	30	1.15e-01	6.42e-04
Asthma	GA3695	31427789	GWASAtlas	10154464	1075357	1003566	30	1.11e-01	3.08e-03
Gastro-esophageal reflux disease	GA3696	31427789	GWASAtlas	10152822	1075357	1003350	14	4.10e-02	1.81e-03
Gastritis and duodenitis	GA3697	31427789	GWASAtlas	10154315	1075357	1003869	20	4.33e-02	3.84e-03
Diaphragmatic hernia	GA3698	31427789	GWASAtlas	10154428	1075357	1003833	29	8.42e-02	5.54e-03
Diverticular disease of intestine	GA3699	31427789	GWASAtlas	10154104	1075357	1004163	30	1.29e-01	4.61e-03
Other arthritis	GA3700	31427789	GWASAtlas	10150218	1075357	1004346	11	6.22e-02	2.50e-03
Other and unspecified osteoarthritis	GA3701	31427789	GWASAtlas	10152728	1075357	1004172	9	5.80e-02	3.42e-03
Abdominal and pelvic pain	GA3702	31427789	GWASAtlas	10150624	1075357	1003361	15	3.13e-02	2.44e-03
Surgical operation and other surgical procedures as the cause of abnormal reaction of the patient, or later complication, without mention of misadventure at the time of the procedure	GA3703	31427789	GWASAtlas	10154383	1075357	1003464	5	7.84e-03	2.73e-03
Outcome of delivery	GA3704	31427789	GWASAtlas	10153023	1075357	1009576	22	8.41e-02	5.70e-03
Encounter for other aftercare	GA3705	31427789	GWASAtlas	10154465	1075357	1003661	17	1.31e-02	1.96e-03
Persons encntr hlth serv for spec proc & trtmt, not crd out	GA3706	31427789	GWASAtlas	10154454	1075357	1003956	13	1.22e-02	2.55e-03
Problems related to lifestyle	GA3707	31427789	GWASAtlas	10154343	1075357	1005373	17	4.53e-02	4.28e-03
Family history of primary malignant neoplasm	GA3708	31427789	GWASAtlas	10150646	1075357	1003293	10	2.96e-02	2.41e-03
Family history of certain disabilities and chronic diseases (leading to disablement)	GA3709	31427789	GWASAtlas	10153621	1075357	1003852	28	8.02e-02	2.05e-03
Personal history of malignant neoplasm	GA3710	31427789	GWASAtlas	10154428	1075357	1004024	22	3.05e-02	1.78e-03
Personal history of certain other diseases	GA3711	31427789	GWASAtlas	10154467	1075357	1005881	23	2.19e-02	3.17e-03
Personal history of other diseases and conditions	GA3712	31427789	GWASAtlas	10154466	1075357	1003915	16	2.18e-02	3.11e-03
Allergy status to drug/meds/biol subst	GA3713	31427789	GWASAtlas	10154465	1075357	1005133	14	3.46e-02	3.69e-03
Acquired absence of organs, not elsewhere classified	GA3714	31427789	GWASAtlas	10153931	1075357	1004023	11	2.71e-02	1.97e-03
Personal history of medical treatment	GA3715	31427789	GWASAtlas	10154467	1075357	1006067	24	2.70e-02	1.60e-03
Presence of cardiac and vascular implants and grafts	GA3716	31427789	GWASAtlas	10153033	1075357	1005452	30	1.34e-01	2.33e-03
Presence of other functional implants	GA3717	31427789	GWASAtlas	10154288	1075357	1004774	24	5.74e-02	4.40e-03
Alcohol intake	GA3718	31427789	GWASAtlas	9496441	1075356	1003982	30	9.70e-02	1.15e-02
Ever had known person concerned about, or recommended reduction of alcohol consumption	GA3719	31427789	GWASAtlas	9567015	1075356	1004966	27	1.47e-01	8.03e-03
Frequency of failure to fulfil normal expectations fue to drinking alcohol in last year	GA3720	31427789	GWASAtlas	9145173	1075342	1003948	5	1.56e-02	1.41e-03
Frequency of memory loss due to drinking alcohol in last year	GA3721	31427789	GWASAtlas	9144203	1075341	1003948	20	3.57e-02	4.12e-03
Frequency of feeling guilt or remorse after drinking alcohol in last year	GA3722	31427789	GWASAtlas	9144200	1075341	1003941	22	4.13e-02	4.52e-03
Frequency of needing morning drink of alcohol after heavy drinking session in last year	GA3723	31427789	GWASAtlas	9145283	1075342	1003974	4	2.00e-03	2.59e-03
Frequency of inability to cease drinking in last year	GA3724	31427789	GWASAtlas	9144200	1075341	1003950	11	2.37e-02	2.35e-03
Alcohol intake frequency	GA3725	31427789	GWASAtlas	9567039	1075356	1003962	30	1.05e-01	1.19e-02
Frequency of consuming six or more units of alcohol	GA3726	31427789	GWASAtlas	9499033	1075356	1003981	30	1.12e-01	1.23e-02
Ever felt worried, tense, or anxious for most of a month or longer	GA3727	31427789	GWASAtlas	9513612	1075356	1004370	29	5.82e-02	5.97e-03
Ever worried more than most people would in similar situation	GA3728	31427789	GWASAtlas	9430221	1075354	1004790	30	7.16e-02	6.70e-03
Age at first episode of depression	GA3729	31427789	GWASAtlas	9113898	1075336	1003971	13	3.00e-02	2.52e-03
Age at last episode of depression	GA3730	31427789	GWASAtlas	9096912	1075334	1003966	8	2.04e-02	1.99e-03
Difficulty concentrating during worst ddepression	GA3731	31427789	GWASAtlas	9090871	1075334	1004452	19	4.61e-02	2.60e-03
Fraction of day affected during worst episode of depression	GA3732	31427789	GWASAtlas	9128164	1075339	1003959	21	3.38e-02	3.19e-03
Thoughts of death during worst depression	GA3733	31427789	GWASAtlas	9130572	1075339	1003942	11	2.64e-02	2.89e-03
Duration of worst depression	GA3734	31427789	GWASAtlas	9157835	1075342	1003962	12	3.21e-02	2.82e-03
Frequency of depressed days during worst episode of depression	GA3735	31427789	GWASAtlas	9147579	1075342	1003966	15	3.10e-02	3.18e-03
Impact of normal roles during worst period of depression	GA3736	31427789	GWASAtlas	9165864	1075344	1003959	14	3.04e-02	3.14e-03
Ever had prolonged loss of interest in normal activities	GA3737	31427789	GWASAtlas	9564533	1075356	1005726	30	5.26e-02	7.35e-03
Ever had prolonged feelings of sadness or depression	GA3739	31427789	GWASAtlas	9565035	1075356	1005927	30	4.89e-02	7.51e-03
Depression possibly related to stressful or traumatic event	GA3740	31427789	GWASAtlas	9165839	1075344	1005004	9	2.71e-02	2.22e-03
Professional informed about depression	GA3741	31427789	GWASAtlas	9164759	1075344	1004464	13	4.24e-02	3.91e-03
Feelings of tiredness during worst episode of depression	GA3742	31427789	GWASAtlas	9100851	1075335	1004836	19	4.27e-02	2.87e-03
Feelings of worthlessness during worst period of depression	GA3743	31427789	GWASAtlas	9125293	1075339	1005366	25	4.84e-02	4.24e-03
Ever taken cannabis	GA3744	31427789	GWASAtlas	9567039	1075356	1003968	30	9.14e-02	1.09e-02
Happiness	GA3745	31427789	GWASAtlas	9564533	1075356	1003962	30	6.30e-02	7.72e-03
Happiness with own health	GA3746	31427789	GWASAtlas	9564535	1075356	1003968	30	6.43e-02	8.11e-03
Belief that own life is meaningfull	GA3747	31427789	GWASAtlas	9548951	1075356	1003958	30	6.41e-02	8.56e-03
Felt loved as child	GA3748	31427789	GWASAtlas	9564533	1075356	1003966	30	7.05e-02	8.84e-03
Someone to take to doctor when needed as a child	GA3749	31427789	GWASAtlas	9561902	1075356	1003968	18	2.74e-02	3.99e-03
Felt irritable or had angry outbursts in past month	GA3750	31427789	GWASAtlas	9030676	1075319	1003969	15	3.66e-02	3.42e-03
Avoided activities or situations because of previous stressful experience in past month	GA3751	31427789	GWASAtlas	9567039	1075356	1003974	25	2.99e-02	3.88e-03
Felt distant from other people in past month	GA3752	31427789	GWASAtlas	9031086	1075319	1003966	14	4.27e-02	3.04e-03
Repeated disturbing thoughts of stressful experience in past month	GA3753	31427789	GWASAtlas	9567039	1075356	1003967	27	3.70e-02	4.94e-03
Felt very upset when reminded of stressful expresince in past month	GA3754	31427789	GWASAtlas	9567039	1075356	1003972	30	4.36e-02	5.75e-03
Ever sought or received professional help for mental distress	GA3755	31427789	GWASAtlas	9564533	1075356	1005915	30	6.70e-02	8.16e-03
Ever suffered mental distress preventing usual activities	GA3756	31427789	GWASAtlas	9556586	1075356	1005586	30	5.98e-02	7.10e-03
Ever had period extreme irritability	GA3757	31427789	GWASAtlas	9542703	1075356	1004950	30	6.65e-02	6.94e-03
Recent easy annoyance or irritability	GA3758	31427789	GWASAtlas	9564533	1075356	1003970	28	3.89e-02	6.45e-03
Reccent feelings or nervousness or anxiety	GA3759	31427789	GWASAtlas	9564533	1075356	1003961	29	3.68e-02	5.62e-03
Recent feelings of inadequacy	GA3760	31427789	GWASAtlas	9564533	1075356	1003978	26	3.29e-02	5.29e-03
Recent trouble concentrating on things	GA3761	31427789	GWASAtlas	9567039	1075356	1003969	22	2.97e-02	4.93e-03
Recent inability to stop or control worying	GA3762	31427789	GWASAtlas	9564533	1075356	1003968	28	3.87e-02	5.91e-03
Recent feelings of depression	GA3763	31427789	GWASAtlas	9564533	1075356	1003970	27	2.97e-02	4.70e-03
Recent poor appetite or overeting	GA3764	31427789	GWASAtlas	9567039	1075356	1003971	30	4.29e-02	6.39e-03
Recent feelings of foreboding	GA3765	31427789	GWASAtlas	9564533	1075356	1003968	26	3.54e-02	5.68e-03
Recent thoughts of suicide or self-harm	GA3766	31427789	GWASAtlas	9561902	1075356	1003968	12	1.06e-02	2.18e-03
Recent lack of interenst of pleasure in doing things	GA3767	31427789	GWASAtlas	9564645	1075356	1003969	17	3.14e-02	4.55e-03
Recent trouble relaxing	GA3768	31427789	GWASAtlas	9564533	1075356	1003967	25	3.52e-02	5.61e-03
Recent restlessness	GA3769	31427789	GWASAtlas	9566424	1075356	1003970	17	2.27e-02	3.92e-03
Trouble falling or staying asleep. or sleeping too much	GA3770	31427789	GWASAtlas	9567039	1075356	1003965	30	4.36e-02	5.90e-03
Recent changes in speed/amount of moving or speaking	GA3771	31427789	GWASAtlas	9567039	1075356	1003983	12	1.39e-02	2.90e-03
Recent feelings of tiredness or low enery	GA3772	31427789	GWASAtlas	9567039	1075356	1003963	30	5.53e-02	7.12e-03
Recent worrying too much about different things	GA3773	31427789	GWASAtlas	9564533	1075356	1003966	28	3.90e-02	6.59e-03
Been in aconfiding relationship as an adult	GA3774	31427789	GWASAtlas	9546410	1075356	1003977	28	4.11e-02	6.77e-03
Able to pay rent/morgage as an adult	GA3775	31427789	GWASAtlas	9556586	1075356	1003970	18	2.27e-02	3.55e-03
Been in serious accident believed to be life-threatening	GA3776	31427789	GWASAtlas	9567034	1075356	1004141	10	5.33e-02	2.97e-03
Diagnosed with life-threatening illness	GA3777	31427789	GWASAtlas	9564533	1075356	1004366	7	2.42e-02	2.09e-03
Victim of physically violent crime	GA3778	31427789	GWASAtlas	9567039	1075356	1006235	24	3.44e-02	3.97e-03
Witnessed sudden violent death	GA3779	31427789	GWASAtlas	9567039	1075356	1004621	21	4.67e-02	3.74e-03
Did your sleep change?	GA3780	31427789	GWASAtlas	9074116	1075327	1004536	11	3.00e-02	1.82e-03
Trouble falling asleep	GA3781	31427789	GWASAtlas	8942903	1075271	1003248	19	4.31e-02	2.30e-03
Sleeping too much	GA3782	31427789	GWASAtlas	8942903	1075271	1004298	7	4.51e-02	2.05e-03
Waking too early	GA3783	31427789	GWASAtlas	8942903	1075271	1003202	8	5.26e-02	2.21e-03
Weight change during worst episode of depression	GA3784	31427789	GWASAtlas	9032061	1075319	1003960	9	2.45e-02	1.75e-03
Insomnia	GA3786	30804565	GWASAtlas	10862567	1075372	1009880	30	4.75e-02	1.34e-02
Insomnia	GA3787	30804565	GWASAtlas	10862567	1075372	1009880	30	4.77e-02	1.35e-02
Insomnia	GA3788	30804565	GWASAtlas	10862567	1075372	1009880	30	4.76e-02	1.34e-02
Chronotype	GA3789	30804565	GWASAtlas	5474951	539911	504025	30	9.37e-02	3.12e-02
Narcolepsy	GA3790	30804565	GWASAtlas	10820721	1075372	1003888	28	1.24e-02	5.57e-03
Ease of getting up in the morning	GA3791	30804565	GWASAtlas	5449278	538787	503135	30	5.81e-02	2.60e-02
Nap	GA3792	30804565	GWASAtlas	10858884	1075372	1003921	30	2.14e-02	7.42e-03
Depressive affect	GA3797	29942085	GWASAtlas	10847150	1075372	1003990	30	9.37e-02	1.91e-02
Worry	GA3798	29942085	GWASAtlas	10847150	1075372	1003988	30	9.14e-02	1.83e-02
Heart rate variability	GA3924	28613276	GWASAtlas	2532811	1055934	989140	24	3.85e-02	2.16e-04
HbA1c	GA3943	28898252	GWASAtlas	2586698	1043527	954259	29	5.59e-02	1.08e-03
Gestational weight gain	GA3960	28990592	GWASAtlas	2408704	985231	923685	21	1.25e-01	2.98e-03
Asthma	GA3968	29273806	GWASAtlas	1981040	979464	923845	30	1.41e-01	4.23e-03
Asthma	GA3969	29273806	GWASAtlas	1981040	979464	922793	30	4.49e-02	5.42e-04
Neuroticism	GA3990	29500382	GWASAtlas	10846943	1075357	1003655	30	1.09e-01	2.07e-02
Mood swings	GA3991	29500382	GWASAtlas	10846943	1075357	1003655	30	6.76e-02	1.63e-02
Miserableness	GA3992	29500382	GWASAtlas	10846943	1075357	1003655	30	5.97e-02	1.50e-02
Irritability	GA3993	29500382	GWASAtlas	10846943	1075357	1003655	30	6.16e-02	1.47e-02
Sensitivity	GA3994	29500382	GWASAtlas	10846943	1075357	1003655	30	6.03e-02	1.46e-02
Fed-up	GA3995	29500382	GWASAtlas	10846943	1075357	1003655	30	6.83e-02	1.70e-02
Nervous	GA3996	29500382	GWASAtlas	10846943	1075357	1003655	30	6.33e-02	1.53e-02
Anxious	GA3997	29500382	GWASAtlas	10846943	1075357	1003655	30	7.36e-02	1.67e-02
Tense	GA3998	29500382	GWASAtlas	10846943	1075357	1003655	30	5.10e-02	1.31e-02
Worry too long after embarrassment	GA3999	29500382	GWASAtlas	10846943	1075357	1003655	30	6.23e-02	1.55e-02
Suffer from nerves	GA4000	29500382	GWASAtlas	10846943	1075357	1003655	30	4.02e-02	1.15e-02
Loneliness	GA4001	29500382	GWASAtlas	10846943	1075357	1003655	30	3.55e-02	1.21e-02
Guilty feelings	GA4002	29500382	GWASAtlas	10846943	1075357	1003655	30	4.94e-02	1.35e-02
Epilepsy	GA4161	30531953	GWASAtlas	4988872	870657	824470	19	3.91e-01	6.81e-03
Heel bone mineral density	GA4175	30048462	GWASAtlas	20259826	1118442	1042358	30	4.18e-01	1.12e-02
Estimated glomerular filtration rate	GA4206	31152163	GWASAtlas	8885712	1116835	1041894	30	7.43e-02	6.03e-03
Blood urea nitrogen	GA4208	31152163	GWASAtlas	8358026	1115294	1044158	30	6.68e-02	2.85e-03
Drugs used in diabetes	GA4217	31015401	GWASAtlas	7288503	1059298	993732	30	5.02e-02	4.46e-03
Antithrombotic agents	GA4218	31015401	GWASAtlas	7288503	1059298	993733	30	5.68e-02	5.39e-03
Vasodilators used in cardiac diseases	GA4219	31015401	GWASAtlas	7288503	1059298	993728	26	1.73e-02	3.68e-03
Antihypertensives	GA4220	31015401	GWASAtlas	7288503	1059298	993741	25	2.73e-02	4.19e-03
Calcium channel blockers	GA4223	31015401	GWASAtlas	7288503	1059298	993772	30	1.16e-01	8.19e-03
Drugs affecting bone structure and mineralization	GA4229	31015401	GWASAtlas	7288503	1059298	993724	28	2.25e-02	2.76e-03
Handedness	GA4245	30980028	GWASAtlas	15053982	1113988	1038508	30	5.05e-02	5.88e-03
Handedness	GA4246	30980028	GWASAtlas	15053982	1113988	1038509	30	4.59e-02	6.11e-03
Ambidextrousness	GA4247	30980028	GWASAtlas	9859367	1105911	1033160	16	8.23e-02	2.44e-03
Long sleep	GA4273	30846698	GWASAtlas	14661601	1118373	1042068	30	8.37e-02	8.37e-03
Short sleep	GA4274	30846698	GWASAtlas	14661601	1118373	1042076	30	6.92e-02	1.39e-02
Carpal tunnel syndrome	GA4276	30833571	GWASAtlas	8944547	1101820	1029877	30	2.12e-01	7.27e-03
Insomnia	GA4290	30804566	GWASAtlas	14661601	1118373	1042086	30	1.19e-01	1.61e-02
Chronotype	GA4294	30696823	GWASAtlas	11977111	1115705	1039938	30	1.18e-01	2.04e-02
Chronotype	GA4295	30696823	GWASAtlas	11977376	1115707	1039921	30	1.16e-01	1.85e-02
Erectile dysfunction	GA4332	30583798	GWASAtlas	9369315	1117109	1041386	6	1.27e-02	1.56e-04
Asthma	GA4334	30552067	GWASAtlas	33771858	1107713	1025978	30	3.50e-01	2.53e-03
Albuminuria	GA4357	30220432	GWASAtlas	11709857	1115411	1039713	30	4.74e-02	9.50e-03
Acceleration average	GA4362	29899525	GWASAtlas	11826775	1118301	1042130	30	1.42e-01	1.07e-02
Strenuous sports or other exercises	GA4363	29899525	GWASAtlas	11838159	1118313	1042130	30	6.38e-02	1.30e-02
Vigorous physical activity	GA4364	29899525	GWASAtlas	11834614	1118307	1042096	30	6.23e-02	1.17e-02
Moderate to vigorous physical activity levels	GA4365	29899525	GWASAtlas	11838639	1118318	1042109	30	4.73e-02	1.26e-02
Fraction of accelerations	GA4366	29899525	GWASAtlas	11826725	1118305	1042125	30	1.07e-01	9.29e-03
