# Supplementary material for: Multi-PGS enhances polygenic prediction by combining 937 polygenic scores
Source: Nat Commun. 2023 Aug 5;14:4702. doi: 10.1038/s41467-023-40330-w (PMC10404269; doi:10.1038/s41467-023-40330-w)
Supplement: Supplementary file 5 — Supplementary Data 2 [file 41467_2023_40330_MOESM5_ESM.csv]

tag	p	cv	prev_pop	prev_GWAS	n_cases_train	n_control_train	n_cases_test	n_control_test	comp	GWAS_trait	GWAS_pubmedID	id	n_cases_GWAS	n_control_GWAS
ADHD	F9201	1	0.05	0.36	17084	29870	4358	7503	PGC-ADHD	ADHD	30478444	phen55	4225	11012
ADHD	F9201	2	0.05	0.36	17101	29956	4341	7417	PGC-ADHD	ADHD	30478444	phen55	4225	11012
ADHD	F9201	3	0.05	0.37	17253	29938	4189	7435	PGC-ADHD	ADHD	30478444	phen55	4225	11012
ADHD	F9201	4	0.05	0.36	17117	30005	4325	7368	PGC-ADHD	ADHD	30478444	phen55	4225	11012
ADHD	F9201	5	0.05	0.37	17213	29723	4229	7650	PGC-ADHD	ADHD	30478444	phen55	4225	11012
AFF	F3000	1	0.08	0.45	24099	29478	6084	7573	MDD-Wray2018	MDD PGC2	29700475	phen61	111902	312113
AFF	F3000	2	0.08	0.45	24263	29730	5920	7321	MDD-Wray2018	MDD PGC2	29700475	phen61	111902	312113
AFF	F3000	3	0.08	0.45	24040	29609	6143	7442	MDD-Wray2018	MDD PGC2	29700475	phen61	111902	312113
AFF	F3000	4	0.08	0.45	24108	29690	6075	7361	MDD-Wray2018	MDD PGC2	29700475	phen61	111902	312113
AFF	F3000	5	0.08	0.45	24222	29697	5961	7354	MDD-Wray2018	MDD PGC2	29700475	phen61	111902	312113
AN	F5100	1	0.01	0.17	6206	30258	1547	7472	PGC-AN	AN	31308545	phen57	11940	33731
AN	F5100	2	0.01	0.17	6215	30187	1538	7543	PGC-AN	AN	31308545	phen57	11940	33731
AN	F5100	3	0.01	0.17	6230	30166	1523	7564	PGC-AN	AN	31308545	phen57	11940	33731
AN	F5100	4	0.01	0.17	6201	30152	1552	7578	PGC-AN	AN	31308545	phen57	11940	33731
AN	F5100	5	0.01	0.17	6160	30157	1593	7573	PGC-AN	AN	31308545	phen57	11940	33731
ASD	F8101	1	0.01	0.33	14589	29931	3681	7586	PGC-ASD	ASD	30804558	phen56	5305	5305
ASD	F8101	2	0.01	0.33	14599	30116	3671	7401	PGC-ASD	ASD	30804558	phen56	5305	5305
ASD	F8101	3	0.01	0.33	14611	29979	3659	7538	PGC-ASD	ASD	30804558	phen56	5305	5305
ASD	F8101	4	0.01	0.33	14579	30040	3691	7477	PGC-ASD	ASD	30804558	phen56	5305	5305
ASD	F8101	5	0.01	0.33	14702	30002	3568	7515	PGC-ASD	ASD	30804558	phen56	5305	5305
BD	F3100	1	0.01	0.07	2370	30336	585	7658	PGC3-BD	BD PGC3	BD PUBMID	phen59	40488	345238
BD	F3100	2	0.01	0.07	2315	30295	640	7699	PGC3-BD	BD PGC3	BD PUBMID	phen59	40488	345238
BD	F3100	3	0.01	0.07	2385	30342	570	7652	PGC3-BD	BD PGC3	BD PUBMID	phen59	40488	345238
BD	F3100	4	0.01	0.07	2368	30481	587	7513	PGC3-BD	BD PGC3	BD PUBMID	phen59	40488	345238
BD	F3100	5	0.01	0.07	2382	30522	573	7472	PGC3-BD	BD PGC3	BD PUBMID	phen59	40488	345238
SCZ	F2100	1	0.01	0.14	4754	30295	1116	7586	PGC3-SCZ	SCZ PGC3	SCZ PUBMID	phen58	64689	67738
SCZ	F2100	2	0.01	0.13	4692	30269	1178	7612	PGC3-SCZ	SCZ PGC3	SCZ PUBMID	phen58	64689	67738
SCZ	F2100	3	0.01	0.13	4637	30280	1233	7601	PGC3-SCZ	SCZ PGC3	SCZ PUBMID	phen58	64689	67738
SCZ	F2100	4	0.01	0.14	4735	30291	1135	7590	PGC3-SCZ	SCZ PGC3	SCZ PUBMID	phen58	64689	67738
SCZ	F2100	5	0.01	0.13	4662	30389	1208	7492	PGC3-SCZ	SCZ PGC3	SCZ PUBMID	phen58	64689	67738
