# Supplementary material for: Multi-PGS enhances polygenic prediction by combining 937 polygenic scores
Source: Nat Commun. 2023 Aug 5;14:4702. doi: 10.1038/s41467-023-40330-w (PMC10404269; doi:10.1038/s41467-023-40330-w)
Supplement: Supplementary file 6 — Supplementary Data 3 [file 41467_2023_40330_MOESM6_ESM.csv]

p	diagnosis	cases	scz	adhd	asd	aff	bip	cohort
Fxxxx	Any Psychiatric disorder	59653	0.07	0.28	0.24	0.4	0.04	0.06
F3000	Mood disorders	24099	0.06	0.08	0.07	0.98	0.09	0.03
F9100	Behavioral and emotional disorders with onset usually occurring in childhood and adolescence	23601	0.04	0.72	0.26	0.18	0.02	0.05
F4100	Neurotic stressrelated and somatoform disorders	22537	0.1	0.19	0.15	0.56	0.05	0.08
F3300	Single and recurrent depressive disorder	22094	0.06	0.08	0.07	0.98	0.04	0.03
F9203	Hyperkinetic disorders	18829	0.03	0.9	0.21	0.13	0.02	0.04
F9200	Hyperkinetic disorder	18591	0.03	0.91	0.2	0.14	0.02	0.04
F9202	ADHD	17372	0.02	0.97	0.18	0.12	0.02	0.04
F8100	Pervasive developmental disorders	14603	0.02	0.21	0.98	0.11	0.01	0.03
F8101	Autism spectrum	14589	0.03	0.21	0.98	0.11	0.01	0.03
F4320	Adjustment disorder	10465	0.11	0.19	0.14	0.59	0.06	0.07
F4101	Phobic anxiety other anxiety obsessivecompulsive condition	10243	0.1	0.19	0.17	0.57	0.05	0.07
F4300	Anxiety disorders	9860	0.09	0.19	0.15	0.59	0.05	0.07
F2000	Schizophrenia and related disorders	9279	0.48	0.11	0.1	0.36	0.05	0.03
F6100	Specific personality disorders	9188	0.13	0.2	0.05	0.66	0.07	0.06
F3200	Recurrent depressive disorder	7583	0.07	0.09	0.06	0.99	0.07	0.04
J4501	Asthma	7577	0.06	0.25	0.19	0.29	0.03	0.28
F1000	Mental and behavioral disorders due psychoactive substance abuse	6611	0.24	0.32	0.06	0.46	0.08	0.06
F4322	Other or unspecified reactions to severe stress	6341	0.11	0.19	0.15	0.57	0.05	0.07
F5100	Eating disorders	6206	0.05	0.05	0.05	0.38	0.03	0.05
F8011	Developmental disorders (skills)	5421	0.04	0.57	0.38	0.15	0.01	0.06
F8500	Asperger's syndrome	5075	0.03	0.18	0.98	0.17	0.01	0.03
F2100	Schizophrenia	4754	0.94	0.1	0.08	0.35	0.04	0.04
F2101	Schizophrenia	4687	0.95	0.1	0.08	0.35	0.04	0.04
F8700	Pervasive developmental disorder unspecified	4415	0.03	0.22	0.98	0.12	0.01	0.03
F1200	Mental and behavioral disorders due to cannabis use	3846	0.26	0.34	0.06	0.43	0.07	0.06
F8300	Childhood autism	3762	0.01	0.22	0.99	0.05	0	0.03
R5010	Febrile seizures	3671	0.05	0.23	0.22	0.25	0.02	0.31
F6200	Borderline type	3494	0.14	0.21	0.04	0.68	0.07	0.04
F4200	Obsessive compulsive disorder	3287	0.09	0.21	0.23	0.46	0.04	0.07
F4307	OCD	3281	0.09	0.2	0.24	0.46	0.04	0.07
R5008	Syncope	3181	0.11	0.19	0.13	0.52	0.05	0.1
K4010	Hernia	3178	0.1	0.3	0.21	0.36	0.04	0.11
F5200	Anorexia nervosa	2940	0.04	0.03	0.05	0.25	0.02	0.03
G4010	Epilepsy	2800	0.09	0.23	0.31	0.28	0.03	0.2
F7100	Mild mental retardation	2475	0.06	0.42	0.46	0.15	0.02	0.07
F3100	Bipolar disorders	2370	0.08	0.12	0.05	0.98	0.94	0.03
F9801	Other conduct and emotionally disorders in childhood	2317	0.04	0.37	0.42	0.28	0.02	0.07
F5302	Atypical anorexia	2255	0.03	0.04	0.05	0.26	0.01	0.03
F4305	Social phobia	2248	0.08	0.15	0.12	0.71	0.06	0.06
F3103	Bipolar affective disorder	2234	0.08	0.13	0.05	0.98	0.94	0.04
F8600	Other pervasive developmental disorders	2127	0.03	0.26	0.99	0.13	0.01	0.03
F9297	Tic disorders	2123	0.04	0.58	0.45	0.11	0.01	0.07
F8400	Atypical autism	2093	0.02	0.21	0.98	0.11	0.01	0.03
F1100	Mental and behavioral disorders due to alcohol use	1990	0.26	0.26	0.05	0.56	0.1	0.05
F4308	AB	1880	0.12	0.21	0.1	0.61	0.07	0.08
F9131	Emotional disorders with onset in childhood	1678	0.06	0.33	0.33	0.31	0.02	0.08
G4030	Migraine	1639	0.06	0.17	0.11	0.45	0.04	0.24
F9204	Hyperkinetic conduct disorder	1619	0.05	0.74	0.25	0.17	0.02	0.06
F9300	Tourette's syndrome	1456	0.04	0.61	0.42	0.12	0.01	0.07
F9251	Social functional disorders in childhood	1451	0.06	0.5	0.31	0.18	0.01	0.08
F9107	Hyperkinetic conduct disorder	1434	0.05	0.73	0.24	0.19	0.02	0.06
F4302	GAD	1426	0.1	0.17	0.1	0.65	0.06	0.06
F4301	Panic disorder	1365	0.1	0.17	0.07	0.67	0.06	0.06
F9111	Conduct disorders	1264	0.07	0.54	0.28	0.19	0.02	0.08
F4309	PTSD	1148	0.12	0.21	0.06	0.68	0.05	0.05
F7600	Unspecified mental retardation	1082	0.06	0.29	0.59	0.13	0.02	0.07
F4304	Agorpahobia	916	0.08	0.2	0.09	0.67	0.06	0.05
F7200	Moderate mental retardation	776	0.05	0.34	0.6	0.11	0.02	0.06
G4012	Epilepsy with primary generalized seizures	630	0.07	0.25	0.31	0.28	0.02	0.19
F4323	Other or unspecified reactions to severe stress	624	0.13	0.21	0.16	0.53	0.04	0.08
F4303	AD	593	0.1	0.13	0.11	0.67	0.05	0.07
