# Supplementary material for: Multi-PGS enhances polygenic prediction by combining 937 polygenic scores
Source: Nat Commun. 2023 Aug 5;14:4702. doi: 10.1038/s41467-023-40330-w (PMC10404269; doi:10.1038/s41467-023-40330-w)
Supplement: Supplementary file 7 — Supplementary Data 4 [file 41467_2023_40330_MOESM7_ESM.csv]

tag	p	cv	n_cases_train	n_control_train	n_cases_test	n_control_test	phen_comp	GWAS_trait	PubMed ID	N_GWAS	n_cases_GWAS	n_control_GWAS	prev_GWAS
ADHD/ASD	adhd_asd	1	14024	11413	3349	2823	phen62	Educational attainment (EA)	30038396	766345	NA	NA	NA
ADHD/ASD	adhd_asd	2	13947	11441	3426	2795	phen62	Educational attainment (EA)	30038396	766345	NA	NA	NA
ADHD/ASD	adhd_asd	3	13821	11441	3552	2795	phen62	Educational attainment (EA)	30038396	766345	NA	NA	NA
ADHD/ASD	adhd_asd	4	13815	11321	3558	2915	phen62	Educational attainment (EA)	30038396	766345	NA	NA	NA
ADHD/ASD	adhd_asd	5	13885	11328	3488	2908	phen62	Educational attainment (EA)	30038396	766345	NA	NA	NA
APGAR score 5min	apgar5	NA	NA	NA	NA	NA	NA	NA	NA	NA	NA	NA	NA
BD/MDD	bip	1	2247	21547	533	5371	phen59	BD PGC3	preprint	385726	40488	345238	0.1
BD/MDD	bip	2	2223	21614	557	5304	phen59	BD PGC3	preprint	385726	40488	345238	0.1
BD/MDD	bip	3	2232	21538	548	5380	phen59	BD PGC3	preprint	385726	40488	345238	0.1
BD/MDD	bip	4	2224	21436	556	5482	phen59	BD PGC3	preprint	385726	40488	345238	0.1
BD/MDD	bip	5	2194	21537	586	5381	phen59	BD PGC3	preprint	385726	40488	345238	0.1
Birth weight	fvagt	NA	NA	NA	NA	NA	GCST005146	Birth weight	27680694	133903	NA	NA	NA
F10-19 Substance abuse disorders	F1000	1	6611	30158	1654	7453	GA3304	Age first had sexual intercourse	31427789	339614	NA	NA	NA
F10-19 Substance abuse disorders	F1000	2	6616	30082	1649	7529	GA3304	Age first had sexual intercourse	31427789	339614	NA	NA	NA
F10-19 Substance abuse disorders	F1000	3	6656	29977	1609	7634	GA3304	Age first had sexual intercourse	31427789	339614	NA	NA	NA
F10-19 Substance abuse disorders	F1000	4	6587	30151	1678	7460	GA3304	Age first had sexual intercourse	31427789	339614	NA	NA	NA
F10-19 Substance abuse disorders	F1000	5	6590	30076	1675	7535	GA3304	Age first had sexual intercourse	31427789	339614	NA	NA	NA
F40-43 Anxiety disorders	F4300	1	9860	29821	2427	7423	phen60	MDD Howard	30718901	775457	230118	545339	0.3
F40-43 Anxiety disorders	F4300	2	9787	29798	2500	7446	phen60	MDD Howard	30718901	775457	230118	545339	0.3
F40-43 Anxiety disorders	F4300	3	9844	29849	2443	7395	phen60	MDD Howard	30718901	775457	230118	545339	0.3
F40-43 Anxiety disorders	F4300	4	9767	29774	2520	7470	phen60	MDD Howard	30718901	775457	230118	545339	0.3
F40-43 Anxiety disorders	F4300	5	9890	29734	2397	7510	phen60	MDD Howard	30718901	775457	230118	545339	0.3
F60 Specific personality disorders	F6100	1	9188	30098	2307	7360	phen60	MDD Howard	30718901	775457	230118	545339	0.3
F60 Specific personality disorders	F6100	2	9140	29901	2355	7557	phen60	MDD Howard	30718901	775457	230118	545339	0.3
F60 Specific personality disorders	F6100	3	9242	29933	2253	7525	phen60	MDD Howard	30718901	775457	230118	545339	0.3
F60 Specific personality disorders	F6100	4	9217	29958	2278	7500	phen60	MDD Howard	30718901	775457	230118	545339	0.3
F60 Specific personality disorders	F6100	5	9193	29942	2302	7516	phen60	MDD Howard	30718901	775457	230118	545339	0.3
F84.0 Childhood autism	F8200	1	3751	30432	953	7533	phen56	ASD	30804558	10610	5305	5305	0.5
F84.0 Childhood autism	F8200	2	3760	30373	944	7592	phen56	ASD	30804558	10610	5305	5305	0.5
F84.0 Childhood autism	F8200	3	3757	30400	947	7565	phen56	ASD	30804558	10610	5305	5305	0.5
F84.0 Childhood autism	F8200	4	3736	30328	968	7637	phen56	ASD	30804558	10610	5305	5305	0.5
F84.0 Childhood autism	F8200	5	3812	30327	892	7638	phen56	ASD	30804558	10610	5305	5305	0.5
F84.1 Atypical autism	F8400	1	2093	30309	486	7708	GCST007338	Positive affect	30643256	410603	NA	NA	NA
F84.1 Atypical autism	F8400	2	2030	30480	549	7537	GCST007338	Positive affect	30643256	410603	NA	NA	NA
F84.1 Atypical autism	F8400	3	2118	30453	461	7564	GCST007338	Positive affect	30643256	410603	NA	NA	NA
F84.1 Atypical autism	F8400	4	2037	30432	542	7585	GCST007338	Positive affect	30643256	410603	NA	NA	NA
F84.1 Atypical autism	F8400	5	2038	30394	541	7623	GCST007338	Positive affect	30643256	410603	NA	NA	NA
F84.5 Asperger's syndrome	F8500	1	5075	30350	1237	7543	phen62	Educational attainment (EA)	30038396	766345	NA	NA	NA
F84.5 Asperger's syndrome	F8500	2	5032	30256	1280	7637	phen62	Educational attainment (EA)	30038396	766345	NA	NA	NA
F84.5 Asperger's syndrome	F8500	3	5044	30413	1268	7480	phen62	Educational attainment (EA)	30038396	766345	NA	NA	NA
F84.5 Asperger's syndrome	F8500	4	5054	30340	1258	7553	phen62	Educational attainment (EA)	30038396	766345	NA	NA	NA
F84.5 Asperger's syndrome	F8500	5	5043	30213	1269	7680	phen62	Educational attainment (EA)	30038396	766345	NA	NA	NA
F84.9 Pervasive developmental disorder	F8700	1	4415	30401	1059	7518	GCST009982	Trauma exposure	31969693	98720	35269	63451	0.36
F84.9 Pervasive developmental disorder	F8700	2	4301	30306	1173	7613	GCST009982	Trauma exposure	31969693	98720	35269	63451	0.36
F84.9 Pervasive developmental disorder	F8700	3	4339	30308	1135	7611	GCST009982	Trauma exposure	31969693	98720	35269	63451	0.36
F84.9 Pervasive developmental disorder	F8700	4	4401	30373	1073	7546	GCST009982	Trauma exposure	31969693	98720	35269	63451	0.36
F84.9 Pervasive developmental disorder	F8700	5	4440	30288	1034	7631	GCST009982	Trauma exposure	31969693	98720	35269	63451	0.36
Gestational age	gest_age	NA	NA	NA	NA	NA	NA	NA	NA	NA	NA	NA	NA
J45-46 Asthma	J4501	1	7577	28439	1877	6945	phen50	Childhood-onset asthma	30929739	314633	13962	300671	0.04
J45-46 Asthma	J4501	2	7506	28290	1948	7094	phen50	Childhood-onset asthma	30929739	314633	13962	300671	0.04
J45-46 Asthma	J4501	3	7541	28285	1913	7099	phen50	Childhood-onset asthma	30929739	314633	13962	300671	0.04
J45-46 Asthma	J4501	4	7595	28292	1859	7092	phen50	Childhood-onset asthma	30929739	314633	13962	300671	0.04
J45-46 Asthma	J4501	5	7597	28230	1857	7154	phen50	Childhood-onset asthma	30929739	314633	13962	300671	0.04
K4 Hernia	K4010	1	3178	30274	808	7373	phen60	MDD Howard	30718901	775457	230118	545339	0.3
K4 Hernia	K4010	2	3194	30069	792	7578	phen60	MDD Howard	30718901	775457	230118	545339	0.3
K4 Hernia	K4010	3	3138	30084	848	7563	phen60	MDD Howard	30718901	775457	230118	545339	0.3
K4 Hernia	K4010	4	3235	30074	751	7573	phen60	MDD Howard	30718901	775457	230118	545339	0.3
K4 Hernia	K4010	5	3199	30087	787	7560	phen60	MDD Howard	30718901	775457	230118	545339	0.3
R5 Febrile Seizures	R5010	1	3671	29235	940	7447	phen60	MDD Howard	30718901	775457	230118	545339	0.3
R5 Febrile Seizures	R5010	2	3618	29432	993	7250	phen60	MDD Howard	30718901	775457	230118	545339	0.3
R5 Febrile Seizures	R5010	3	3718	29395	893	7287	phen60	MDD Howard	30718901	775457	230118	545339	0.3
R5 Febrile Seizures	R5010	4	3731	29483	880	7199	phen60	MDD Howard	30718901	775457	230118	545339	0.3
R5 Febrile Seizures	R5010	5	3706	29183	905	7499	phen60	MDD Howard	30718901	775457	230118	545339	0.3
